# Supplementary material for: Adoption of a Postoperative Pain Self-Report Tool: Qualitative Study
Source: JMIR Hum Factors. 2022 Apr 26;9(2):e33706. doi: 10.2196/33706 (PMC9092239; doi:10.2196/33706)
Supplement: Multimedia Appendix 3 [file humanfactors_v9i2e33706_app3.xlsx]

## Sheet: ALL 
P#	Concept	Sub-concept	Operationalization	Mood	Code (Dutch)	Summary	Theme
P3	Size of hospital	Amount of employees	A larger amount of employees in a hospital can faciliate the adoption of an eHealth innovation	positive	Het is lastig te zeggen. Aan de ene kant kan je inderdaad zeggen dat een grotere organisatie meer middelen heeft en dus makkelijker geld beschikbaar heeft voor dit soort innovaties. En dat daar misschien meer medewerkers werken die willen innoveren. Dus dat dat het makkelijker zou moeten maken.	Larger hospital has more resources available, so it is easier to implement innovations	Resources
P5	Size of hospital	Amount of employees	A larger amount of employees in a hospital can faciliate the adoption of an eHealth innovation	positive	Ja die kan je wel bouwen als je een ICT afdeling hebt van een bepaalde omvang, want dan heb je ook een programmeur in dienst en die kan echt even harde code programmeren en zorgen dat zo’n vreemde app toch in het EPD waardes kan schieten.	Larger hospital has more resources available, so it is easier to implement innovations	Resources
P5	Size of hospital	Amount of employees	A larger amount of employees in a hospital can faciliate the adoption of an eHealth innovation	positive	Ja, een klein ziekenhuis he. Neem even OLVG oost of west vroeger, die had die programmeur niet in dienst gehad. Dus dat hadden we toen niet kunnen maken.	Small hospital does not have certain resources required for innovations	resources
P7	Size of hospital	Amount of employees	A larger amount of employees in a hospital can faciliate the adoption of an eHealth innovation	positive	Maar ik denk niet dat in ons geval de schaal grootte iets uitgemaakt heeft. Ik denk wel dat schaalgrootte eerder stimulerend werkt dan beperkend.	larger hospital is rather beneficial than limiting	resources
P7	Size of hospital	Amount of employees	A larger amount of employees in a hospital can faciliate the adoption of an eHealth innovation	positive	Nou kijk, als je groter bent dan heb je ook meer ambitie en meer mogelijkheden om iets van de grond te trekken. Je hebt gewoon een grotere organisatie, je hebt een groter publiek wat met je meedenkt. Maar ik denk dat het wel makkelijker is voor een groter ziekenhuis om dit soort dingen te doen dan een kleiner ziekenhuis. Dat je gewoon meer organisatorische en financiële mogelijkheden hebt.	Larger hospital has more resources available, so it is easier to implement innovations	resources
P8	Size of hospital	Amount of employees	A larger amount of employees in a hospital can faciliate the adoption of an eHealth innovation	positive	Ja, vind ik lastig. Een kleinere organisatie heeft wat, maar in een grotere organisatie kan er ook weer meer. Dan zijn de mogelijkheden ook weer wat groter, dus dat is ook weer fijn.	Larger hospital has more resources available	resources
P9	Size of hospital	Amount of employees	A larger amount of employees in a hospital can faciliate the adoption of an eHealth innovation	positive	Ja dat is het mooie als je in een grote organisatie werkt, want dan heb je een grote pluimage aan verschillende mensen.
P11	Size of hospital	Amount of employees	A larger amount of employees in a hospital can faciliate the adoption of an eHealth innovation	positive	Ja dat kan, dan is er meer geld misschien of juist meer personen om het te doen uiteindelijk, dat kan dan weer de kracht zijn uiteindelijk van een grotere organisatie. Of als je wil samenwerken dat je ook een breder netwerk hebt waardoor je dingen makkelijker voor elkaar kunt krijgen. Het heeft wel twee kanten ja.
P3	Size of hospital	Amount of employees	A larger amount of employees in a hospital can faciliate the adoption of an eHealth innovation	neutral	Dus ik denk dat het niet heel veel uitmaakt eerlijk gezegd. Ik denk dat het meer ligt aan de soort organisatie, waar je in zit dan de grootte van de organisatie.	Type of organization is more relevant than size	Organizational culture
P3	Size of hospital	Amount of employees	A larger amount of employees in a hospital can faciliate the adoption of an eHealth innovation	neutral	Ja, en wat de instelling van de organisatie is.	culture is important	organizational culture
P3	Size of hospital	Amount of employees	A larger amount of employees in a hospital can faciliate the adoption of an eHealth innovation	neutral	Ik sta er neutraal in.	A large nor a small hospital can facilitate innovation implementation	Neutral
P3	Size of hospital	Amount of employees	A larger amount of employees in a hospital can faciliate the adoption of an eHealth innovation	neutral	Dat ging bijzonder makkelijk. Ze kregen namelijk corona en toen moest iedereen in 1 keer beeld bellen en toen was het heel snel geïntroduceerd. Toen kon het heel snel geregeld worden, dus toen was het prima. Maar zonder crisis is het toch wel allemaal wat stroperiger en wat minder makkelijk.	Larger hospital makes it slower to implement innovations	Organizational structure & culture
P3	Size of hospital	Amount of employees	A larger amount of employees in a hospital can faciliate the adoption of an eHealth innovation	neutral	Ja, in dit specifieke geval was deze specifieke app heel makkelijk geïntroduceerd, maar voor andere zaken ben je veel meer afhankelijk van de organisatie en alle regeltjes eromheen en de officiële wegen die behandeld moeten worden. Dus dan duurt het wat langer.	Larger hospital makes it slower to implement innovations	Organizational structure & culture
P11	Size of hospital	Amount of employees	A larger amount of employees in a hospital can faciliate the adoption of an eHealth innovation	neutral	Als je echt iets nieuws, iets helemaal vanaf de grond wilt krijgen dan denk ik dat je in een kleine organisatie wel sneller kan zijn, maar misschien als je op de lange termijn kijkt om het beheert te krijgen en om het uit te rollen dan heeft een grotere organisatie weer zo zijn voordelen
P1	Size of hospital	Amount of employees	A larger amount of employees in a hospital can faciliate the adoption of an eHealth innovation	negative	En wat ik heel erg heb gezien als nadeel van schaalvergroting (een grote organisatie na de fusie), is dat wij op alle fronten in ons ziekenhuis trager zijn geworden, als we dingen willen organiseren.	Larger hospital leads to slower implementation	organizational structure & culture
P1	Size of hospital	Amount of employees	A larger amount of employees in a hospital can faciliate the adoption of an eHealth innovation	negative	En als je nu in ons ziekenhuis van koers zou veranderen, dan kan je er vanuit gaan dat je lang van te voren moet inzetten en dat je koers wijziging vaak maar een paar graden is. Dus je kunt zeggen dat mijn ervaring is dat groter niet gunstiger is voor het invoeren van nieuwe technologie	Innovations take a lot of time, and it is difficult to make big changes	Organizational structure & culture
P1	Size of hospital	Amount of employees	A larger amount of employees in a hospital can faciliate the adoption of an eHealth innovation	negative	Als je kijkt naar wat jij zegt als voordeel he: “Als je groter bent, heb je meer middelen.” Dat is theoretisch, maar dat merken wij niet.	Theory is different from practice	Resources
P1	Size of hospital	Amount of employees	A larger amount of employees in a hospital can faciliate the adoption of an eHealth innovation	negative	Je hoeft inderdaad rekening te houden met minder mensen en je kunt sneller schakelen in de organisatie.	In a smaller organization, less people have to be taken into account	Organizational structure & culture
P2	Size of hospital	Amount of employees	A larger amount of employees in a hospital can faciliate the adoption of an eHealth innovation	negative	Dus ik denk juist dat groter juist traag maakt. Dat merk ik ook wel, want ik heb natuurlijk eerst op locatie oost gewerkt, daar ben ik als verpleegkundige gestart. Ik heb ook de hele fusie meegemaakt. We zijn er niet per se sneller door geworden, want meer mensen moeten achter een besluit staan, moeten ook goedkeuren. Dus ik denk dat groot ook traag maakt.	Bigger organization makes implementation slower due to more people being involved	Organizational structure & culture
P2	Size of hospital	Amount of employees	A larger amount of employees in a hospital can faciliate the adoption of an eHealth innovation	negative	Maar voordat dingen nou eindelijk echt omarmd zijn, dat duurt nog wel even. Er zijn nog steeds mensen die bepaalde dingen die wij hebben gebouwd, niet gebruiken.	Implementation and adoption is slower because more people are involved.	Organizational structure & culture
P2	Size of hospital	Amount of employees	A larger amount of employees in a hospital can faciliate the adoption of an eHealth innovation	negative	Ja, en je moet dan ook meer mensen informeren. En die mensen worden ook voor heel veel dingen geïnformeerd, want je denkt je stuurt mensen een brief of je geeft ze een les op een afdeling en dan hebben ze het toch wel gehoord? Maar ze horen op een week of op een dag heel veel nieuwe dingen en dan is het blijkbaar toch niet iets wat super goed blijft hangen, of wat omarmd wordt.	The more people have to be addressed, the more difficult the innovation will be adopted.	Organizational structure & culture
P8	Size of hospital	Amount of employees	A larger amount of employees in a hospital can faciliate the adoption of an eHealth innovation	negative	Ja, kijk bij allebei de fusies zeker, maar dat is ook gewoon een gewenningsproces. Toen in het Sint Andreas ziekenhuis kwam toen was het heel kneuterig en iedereen kende elkaar. Daarna ging die samen met het Lucas ziekenhuis, toen kwamen we in een grotere en loggere organisatie	Larger makes slower	Organizational structure & culture
P8	Size of hospital	Amount of employees	A larger amount of employees in a hospital can faciliate the adoption of an eHealth innovation	negative	Nou bijvoorbeeld ook gewoon in de wandelgangen en met name de facilitaire diensten bijvoorbeeld, die hier roepen van er is in oost veel meer personeel dan hier in West. Dat is allemaal nog niet helemaal gelijk getrokken en dat is natuurlijk ook lastig omdat je of met mensen te maken hebt.	Differences in structure & culture in large hospital with two locations	Organizational structure & culture
P9	Size of hospital	Amount of employees	A larger amount of employees in a hospital can faciliate the adoption of an eHealth innovation	negative	Nou, voordeel is denk ik wel dat met de verplaatsing van specialisme je efficiëntie slagen kunt maken dat ingrepen daadwerkelijk door dokters te laten doen die er ook voldoende kennis en expertise op hebben. Dus dat is fijn als je centraal ergens een specialisme laat toedoen, dat is voor onze patiënten natuurlijk ook beter.
P10	Size of hospital	Amount of employees	A larger amount of employees in a hospital can faciliate the adoption of an eHealth innovation	negative	Nou ja, mijn ervaring is juist als je werkelijk dingen verandert, dat je beter kleiner kan beginnen. Kijk, een plant groeit ook niet van groot naar klein he en dat geldt ook voor veranderingen, je moet klein beginnen
P11	Size of hospital	Amount of employees	A larger amount of employees in a hospital can faciliate the adoption of an eHealth innovation	negative	Ik denk dat het wel invloed heeft, ik denk dat als je een kleinere organisatie hebt dat je makkelijker dingen voor elkaar krijgt, of sneller, want de lijntjes zijn gewoon korter. Dus je hebt minder overleg nodig of minder afstemming en je hebt 1 dezelfde persoon die meerdere dingen kan denk ik ook. Terwijl als je in een grotere organisatie zit dan zijn er waarschijnlijk meerdere personen die een …
P11	Size of hospital	Amount of employees	A larger amount of employees in a hospital can faciliate the adoption of an eHealth innovation	negative	Ja, bureaucratischer ook, dat ook denk ik vaak. Dus de lijntjes zijn wat langer in een grotere organisatie, dus dat maakt het moeilijker denk ik. Tenzij je goed weet mensen bij elkaar te krijgen dat is natuurlijk de kracht hoe je het voor elkaar kunt krijgen, dat je kan ervoor kan zorgen dat je de mensen bij elkaar kunt krijgen.
P3	Size of hospital	Organizational structure & culture	Size of hospital is related to an organizational structure & culture that can facilitate eHealth innovations	positive	Aan de andere kant denk ik dat we wel het soort instelling zijn, waarbij je wel op innovatie ook inzet en daar open voor staat. Dat maakt het weer makkelijker om binnen deze toch wel redelijk grote organisatie innovatie te bereiken.	Organizational culture allows innovation in a relative big hospital
P5	Size of hospital	Organizational structure & culture	Size of hospital is related to an organizational structure & culture that can facilitate eHealth innovations	positive	Kijk in een kleiner ziekenhuis, had het helemaal niet gelukt, maar dan was die ambitie er ook niet geweest. Dan hadden we elkaar ook niet een rad voor de ogen gedraaid.	Organizational size affects culture and thus, als the ambitions regarding eHealth innovations
P4	Size of hospital	Organizational structure & culture	Size of hospital is related to an organizational structure & culture that can facilitate eHealth innovations	neutral	Als een heel groot bedrijf uiteindelijk iets wil veranderen dan lukt het ze ook altijd. Als Nestlé of de Unilever van deze wereld iets in de bedrijfsvoering willen aanpassen, dan krijgen ze dat ook voor elkaar.	Organizational size is not relevant, any size can implement	Neutral
P4	Size of hospital	Organizational structure & culture	Size of hospital is related to an organizational structure & culture that can facilitate eHealth innovations	neutral	Want groter biedt vaker betere financiering, het hebben van een bepaalde niche groep op wie een toepassing dan specifieke toepasbaar is. Dus grootte speelt voor mij in principe geen rol.	larger size has more resources (financially), size is not relevant?	resources
P4	Size of hospital	Organizational structure & culture	Size of hospital is related to an organizational structure & culture that can facilitate eHealth innovations	neutral	Cultuur is inderdaad een veel groter ding.	Culture is more important	ORganizational structure & culture
P4	Size of hospital	Organizational structure & culture	Size of hospital is related to an organizational structure & culture that can facilitate eHealth innovations	neutral	Ik denk dat grootte niet zo’n grote rol speelt of dat een toepassing uiteindelijk geïmplementeerd kan worden, dat ligt voor een heel groot deel aan het ontwikkelingsproces wat die toepassing heeft doorlopen en ook de cultuur waarin zo’n toepassing dan moet worden geïmplementeerd.	Developmentproces and culture is more important	Development proces
P5	Size of hospital	Organizational structure & culture	Size of hospital is related to an organizational structure & culture that can facilitate eHealth innovations	neutral	Nou laat ik zeggen dat het misschien makkelijker is gegaan, maar ook langzamer.	Developmentproces and culture is more important	Organizational structure & culture
P5	Size of hospital	Organizational structure & culture	Size of hospital is related to an organizational structure & culture that can facilitate eHealth innovations	neutral	Dus we hebben het kunnen doen, maar het werd er ook langzamer door vanwege onze schaal.	Bigger made it easier to implement, but also slower due to bureaucracy	Organizational structure & culture
P5	Size of hospital	Organizational structure & culture	Size of hospital is related to an organizational structure & culture that can facilitate eHealth innovations	neutral	Dus ook daar zie je dat het een logge bureaucratie is dit ziekenhuis, maar het begint nu langzamerhand te lukken.	Larger leads to slower implementation due to bureaucracy	Organizational structure & culture
P3	Size of hospital	Organizational structure & culture	Size of hospital is related to an organizational structure & culture that can facilitate eHealth innovations	neutral	Ja, en wat de instelling van de organisatie is.	Attitude/culture is important	Organizational structure & culture
P6	Size of hospital	Organizational structure & culture	Size of hospital is related to an organizational structure & culture that can facilitate eHealth innovations	neutral	Nou, je kan natuurlijk elke verandering doorvoeren voor twee mensen of voor twee honderd mensen. Ja, voor 200 mensen zal het lastiger zijn dan voor twee, maar als die twee er ook geen noodzaak in zien dan gaan zij ook niet veranderen. Dat is natuurlijk de verander kost, hoe ga je om met veranderingen?	Attitude/culture is important	Organizational structure & culture
P1	Size of hospital	Organizational structure & culture	Size of hospital is related to an organizational structure & culture that can facilitate eHealth innovations	negative	En dat komt met name doordat er een enorme hoeveelheid bureaucratie opgetuigd is. Er zijn managers binnengehaald en de organisatie is van vrij plat en mobiel en dynamisch, vrij gestapeld geraakt.	Larger hospital leads to more bureacracy, more management layers are involved	organizational structure & culture
P1	Size of hospital	Organizational structure & culture	Size of hospital is related to an organizational structure & culture that can facilitate eHealth innovations	negative	Het lijkt alsof je meer resources hebt, maar die resources die er meer zouden zijn, die zijn moeilijker te vinden als werknemer in een organisatie als OLVG. En voordat je de juiste mensen vindt, ben je vaak langer onderweg.	Larger hospital leads to slower implementation due to more bureacracy and more management layers are involved	organizational structure & culture
P1	Size of hospital	Organizational structure & culture	Size of hospital is related to an organizational structure & culture that can facilitate eHealth innovations	negative	Dus als het zo is dat er meer resources zijn, dan is het nog maar de vraag of je door de bureaucratie je weg weet te vinden.	Larger hospital leads to slower implementation due to more bureacracy and more management layers are involved	organizational structure & culture
P1	Size of hospital	Organizational structure & culture	Size of hospital is related to an organizational structure & culture that can facilitate eHealth innovations	negative	Als je een kleine organisatie bent dan zijn er minder loketten en kan je makkelijker telefonisch 1 op 1 dingen met elkaar regelen, is er minder overleg structuur nodig en is er ook geen management die er tussen zit. Dus je kan makkelijker schakelen.	Larger hospital leads to slower implementation due to more bureacracy and more management layers are involved	organizational structure & culture
P2	Size of hospital	Organizational structure & culture	Size of hospital is related to an organizational structure & culture that can facilitate eHealth innovations	negative	Als je een heel klein ziekenhuisje bent, en je hebt twee verpleegafdelingen, dan ga je gewoon als een Bram gewoon die twee afdelingen af en je vertelt hoe het werkt en die mensen gaan ermee aan de slag. Met de grootte die we nu hebben, kan dat niet meer.	Larger hospital has more organizational layers and rules which makes is harder to implement	organizational structure & culture
P3	Size of hospital	Organizational structure & culture	Size of hospital is related to an organizational structure & culture that can facilitate eHealth innovations	negative	Maar je kan ook van de andere kant redeneren, dat je bij een kleinere organisatie korte lijntjes hebt, iedereen makkelijker kan bereiken. Maar misschien zijn dat wel weer wat meer vastgeroeste medewerkers.	Organizational size is not relevant, type/mindset of employee is more important	Organizational structure & culture
P3	Size of hospital	Organizational structure & culture	Size of hospital is related to an organizational structure & culture that can facilitate eHealth innovations	negative	Ik denk dat als je bij ons in de organisatie en over alle afdelingen heen in 1 keer zou willen uitrollen, dan denk ik dat als je dat wilt doen dat je beter in een kleine organisatie af bent, omdat je dan wat makkelijker iedereen geschoold krijgt	Smaller organization is easier to implement, less people are involved.	Organizational structure & culture
P5	Size of hospital	Organizational structure & culture	Size of hospital is related to an organizational structure & culture that can facilitate eHealth innovations	negative	Dus je bezit niet elke keer in dezelfde diensten structuur en je weet niet precies wat er informeel allemaal loopt. Dus houd je je steeds aan de formaliteit, dus wordt bureaucratischer en wordt het langzaam.	Larger leads to slower implementation due to bureaucracy	Organizational structure & culture
P5	Size of hospital	Organizational structure & culture	Size of hospital is related to an organizational structure & culture that can facilitate eHealth innovations	negative	Dan moet je je ook zelf afvragen of dat de oplossing is, maar er is zeker een probleem in het absorptievermogen, omdat we groot we bureaucratisch zijn.	Larger leads to slower implementation due to bureaucracy	Organizational structure & culture
P5	Size of hospital	Organizational structure & culture	Size of hospital is related to an organizational structure & culture that can facilitate eHealth innovations	negative	Dus ja, je hebt middelen, maar aan de andere kant ben je ook zo groot en bureaucratisch dat de snelheid echt afneemt.	Larger leads to slower implementation due to bureaucracy	Organizational structure & culture
P5	Size of hospital	Organizational structure & culture	Size of hospital is related to an organizational structure & culture that can facilitate eHealth innovations	negative	Dus ja, je hebt middelen, maar aan de andere kant ben je ook zo groot en bureaucratisch dat de snelheid echt afneemt.	Larger leads to slower implementation due to bureaucracy	Resources
P3	Size of hospital	Organizational structure & culture	Size of hospital is related to an organizational structure & culture that can facilitate eHealth innovations	negative	Ja, in dit specifieke geval was deze specifieke app heel makkelijk geïntroduceerd, maar voor andere zaken ben je veel meer afhankelijk van de organisatie en alle regeltjes eromheen en de officiële wegen die behandeld moeten worden. Dus dan duurt het wat langer.	Larger hospital has more organizational layers and rules which makes is harder to implement	Organizational structure & culture
P7	Size of hospital	Organizational structure & culture	Size of hospital is related to an organizational structure & culture that can facilitate eHealth innovations	negative	Nee.. Wij ervaren hier niet zoveel bureaucratie. Kijk, als iets belangrijk is dan duwen we het er gewoon doorheen. En als we iets niet belangrijk vinden dan is bureaucratie geen rol.	Bureaucracy is not a limiting factor, depends on importance of innovation	Organizational structure
P8	Size of hospital	Organizational structure & culture	Size of hospital is related to an organizational structure & culture that can facilitate eHealth innovations	negative	Ja, in de organisatie zeker en waar je nu ook tegen aanloopt is dat het gewoon echt twee organisaties zijn. Wel 1 organisatie op 2 locaties, maar die toch nog niet helemaal hetzelfde zijn ingericht zeg maar en dat merk je wel.	Differences in organizational culture & structure on different locations	organizational structure & culture
P9	Size of hospital	Organizational structure & culture	Size of hospital is related to an organizational structure & culture that can facilitate eHealth innovations	negative	We waren natuurlijk eerst een organisatie op oost met 26 man, we zijn nu bijna met 6000 man. Nou, ik kan je vertellen dat het allemaal een stuk stroperiger geworden is en dat de lijnen echt langer geworden zijn. Dat vind ik het grootste nadeel van de hele fusie.
P11	Size of hospital	Organizational structure & culture	Size of hospital is related to an organizational structure & culture that can facilitate eHealth innovations	negative	Ja, bureaucratischer ook, dat ook denk ik vaak. Dus de lijntjes zijn wat langer in een grotere organisatie, dus dat maakt het moeilijker denk ik. Tenzij je goed weet mensen bij elkaar te krijgen dat is natuurlijk de kracht hoe je het voor elkaar kunt krijgen, dat je kan ervoor kan zorgen dat je de mensen bij elkaar kunt krijgen.
P1	Top management support	Resources	(Top) management of the hospital supports eHealth innovations by providing required resources.	positive	Ergens doen ze dat, omdat in ons project Bram daar geld voor heeft gekregen. Na heel lang wikken en wegen. Maar dat is heel moeizaam tot stand gekomen, waardoor Bram er tijd voor heeft om er aan te werken. Dus daar heeft het ziekenhuis zeker een bijdrage aan geleverd vind ik.	Top management does support eHealth by providing money, but it takes effort	Supportive with resources
P3	Top management support	Resources	(Top) management of the hospital supports eHealth innovations by providing required resources.	positive	Ik denk dat ze zeker van invloed zijn. Al is het maar omdat zij het geld moeten leveren om de app te kunnen introduceren en de support van de ICT en dergelijke. Dus als zij zeggen dat doen we niet, dan kan je hoge vragen springen, maar dan gebeurt het ook niet.	Top management has a big influence as they wield it by providing money or ICT resoucres	supportive with resources
P5	Top management support	Resources	(Top) management of the hospital supports eHealth innovations by providing required resources.	positive	We hebben ook de tijd om daar een plan op te maken, om een anesthesioloog daarvoor beschikbaar te maken, om een promovendus zoals Bram Thiel tijd te geven en vervolgens zelfs zo een software developer ook echt aan de knoppen te zetten. Dus dat is op zich best bijzonder.	Top management supports eHealth by appointing employees for realisation	Supportive with appointing employees
P5	Top management support	Resources	(Top) management of the hospital supports eHealth innovations by providing required resources.	positive	We hebben nu een groep innovatieartsen en een Chief Medical Information Officer, een CMIO en ook een CNIO voor nursing, hebben we gewoon benoemd. En die hebben er tijd voor en die zijn dus ook bezig met dat selectie proces om te kijken wat nou echt een waarde en waar gaan we nou tijd voor maken.	Top management supports eHealth by appointing employees for realisation	Supportive with appointing employees
P6	Top management support	Resources	(Top) management of the hospital supports eHealth innovations by providing required resources.	positive	Ja nou de RvB staat er wel achter, maar ik weet bijvoorbeeld niet als je het hebt over budget hoeveel budget van het totale budget vrij wordt gemaakt voor innovatie. Maar we hebben een CNIO en een CMIO, en er zijn nu 5 innovatie artsen dus ik denk zeker dat het Rvb in het OLVG pogingen doet om innovatief te zijn in OLVG en om mensen daar ruimte voor te bieden.	Top management supports eHealth by appointing employees for realisation	Supportive with appointing employees
P6	Top management support	Resources	(Top) management of the hospital supports eHealth innovations by providing required resources.	positive	Als we dat niet hebben kunnen we dat wel aanvragen. Bloeddruk meters, dat kunnen we wel allemaal aanvragen. Er wordt dan ook gehoor aangegeven zeg maar.	Supportive by providing resources	Supportive with resources
P7	Top management support	Resources	(Top) management of the hospital supports eHealth innovations by providing required resources.	positive	Nou, nee dat merk je zeg maar door wat er over staat in het strategie plan. En dat merk je door wat er voor financiële middelen voor beschikbaar gesteld wordt. En daarnaast maak je voor ontwikkelingen een project structuur, bijvoorbeeld een programma met een project manager met een stuurgroep. Nou als het belangrijk gevonden wordt, dan zitten er ook vaak mensen van boven in de organisatie in die …	Supportive by providing resources	supportive with resources and employees
P9	Top management support	Resources	(Top) management of the hospital supports eHealth innovations by providing required resources.	positive	Mensen regelen, documenten maken, business cases maken en uiteindelijk bepaalt natuurlijk de RvB of iets doorgang kan vinden en of daar geld voor beschikbaar is. We werken wat dat betreft in een lijn structuur, dus het moet wel gewoon de lijn in.
P10	Top management support	Resources	(Top) management of the hospital supports eHealth innovations by providing required resources.	positive	Ja, ze kwamen bij mij praten van hoe kunnen we het verder vorm geven, want het OLVG heeft daar op een gegeven moment ook een soort van onderzoek subsidie in gestopt. Ze hebben een fors bedrag gekregen om het verder te ontwikkelen. Dus daar is allemaal wel support in gegeven. Maar ja zo zie je dus ondanks dat al die support gegeven wordt, ondanks je bewijst dat het een goed ding is, dat het alsnog…
P10	Top management support	Resources	(Top) management of the hospital supports eHealth innovations by providing required resources.	positive	Zo gaat dat ook met dit soort dingen. Je moet die app in die afdeling krijgen. Er was support, er is veel zelf gesupport, er is anderszins gesupport, er is gekoppeld aan Epic, dus daar was support, maar dan nog steeds zie je dat hij het nog niet perfect doet. En dat is toch denk ik gewoon onderschatten wat verandering is.
P10	Top management support	Resources	(Top) management of the hospital supports eHealth innovations by providing required resources.	positive	Zij moeten ervoor zorgen dat de infrastructuur er staat, dat je een EPD dienst hebt die faciliteert, dat de I&A faciliteert, dat er geen structuur is die belemmerd.
P5	Top management support	Resources	(Top) management of the hospital supports eHealth innovations by providing required resources.	neutral	Die natuurlijk selectie is natuurlijk ook wel wat waard, anders heb je een wildgroei aan dingen die misschien vanuit goeie intenties, maar niet echt uit een goeie behoefte of probleemstelling zijn ontwikkeld. Dus ik herken wel dat niet altijd top prioriteit aan gegeven wordt, daar heb ik op mijn afdeling ook echt vaak last van en het hele team hier ook.	Not always supportive due to other priorities	Prioritization
P8	Top management support	Resources	(Top) management of the hospital supports eHealth innovations by providing required resources.	neutral	Kijk, voor de pilot bij ons wil ik gewoon dat het goed geregeld is en dat er een efficiëntie is voor de verpleegkundigen en dat het niet te veel tijd kost om het te doen. Dat is mijn belang op de afdeling. Ik hoef daar op de afdeling niet extra mensen te hebben om zo’n pilot te draaien zeg maar.	Added value is needed	Responsibility
P9	Top management support	Resources	(Top) management of the hospital supports eHealth innovations by providing required resources.	neutral	Je moet soms denk ik wel een lange adem hebben en is de bereidheid enorm van de mensen, maar lukt het financieel niet altijd of wordt je gehinderd door ondersteunende diensten omdat die niet kunnen faciliteren. Die willen het wel, maar die kunnen het niet door manschap te kort, door andere projecten die lopen, dus het is belangrijk ook dat je gewoon zaken op elkaar kunt afstemmen.
P11	Top management support	Resources	(Top) management of the hospital supports eHealth innovations by providing required resources.	neutral	Nou dat weet ik niet, maar uiteindelijk is RvB wel verantwoordelijk daarvoor, maar er zijn natuurlijk een hele boel commissies, bijvoorbeeld de investeringscommissies die daar over het geld gaat en ook maar een pot krijgt van het RvB, en dat wordt dan weer gedeeld aan de initiatieven die er zijn.
P11	Top management support	Resources	(Top) management of the hospital supports eHealth innovations by providing required resources.	neutral	Dus als jij een goed idee hebt in het maasstad ziekenhuis en ook met een goed verhaal erbij, dus een goeie business case en je weet de mensen goed te overtuigen die in de investeringscommissie zitten dan kan je het wel voor mekaar krijgen denk ik. Dus dan zijn de middelen het geld er wel, maar dan is je vraag of het RvB dat kunnen regelen?
P1	Top management support	Resources	(Top) management of the hospital supports eHealth innovations by providing required resources.	negative	Dus er is wel wat in het OLVG, maar in zijn algemeenheid vind ik dat het contrast tussen de ambities die het ziekenhuis uitspreekt ten aanzien van eHealth heel erg in contrast staan met de middelen die ze er voor over heeft.	Ambitions of management are not in line with the offered resources	Prioritization
P1	Top management support	Resources	(Top) management of the hospital supports eHealth innovations by providing required resources.	negative	Één van de speerpunten die de RvB en medische staff in het OLVG hebben gesteld, is dat de introductie van eHealth en dat die technologie zwaar geprioriteerd is. Dus dat is echt een serieuze ambitie die gesteld is. Maar als je kijkt naar de ondersteuning die nodig is om het te realiseren, dan is dat heel erg zwak.	Ambitions of management are not in line with the offered resources	Prioritization
P1	Top management support	Resources	(Top) management of the hospital supports eHealth innovations by providing required resources.	negative	Als je op de vloer mensen vraagt te innoveren dan zal je de mensen op de vloer ook ruimte moeten geven. Dus als je als RvB tegen mij zegt van: ‘Wij vinden jouw idee heel goed en willen dat verder royaal laten uitwerken”. Dan moet je me daar ook enigszins ruimte voor geven. En die krijg ik niet. Ik doe het gewoon op zondag middag en vrijdag avond.	Top management does not support with time for realisation	No time
P2	Top management support	Resources	(Top) management of the hospital supports eHealth innovations by providing required resources.	negative	Als je niet oppast dan zeggen wij dan als EPD dienst: ‘Leuk idee, maar er zijn genoeg leuke ideeën. Hij komt op de stapel leuke ideeën.’	Top management does not recognize the innovation's significance	Prioritzation
P5	Top management support	Resources	(Top) management of the hospital supports eHealth innovations by providing required resources.	negative	Dus die prioriteiten zijn er zeker en dus trek je vaker aan het kortste end, en moet je heel veel in je eigen uren, in je eigen tijd op je eigen motivatie doen.	Support in time is insufficient, work is done outside office hours	No time
P5	Top management support	Resources	(Top) management of the hospital supports eHealth innovations by providing required resources.	negative	Ja, maar ik denk ook dat doordat je nu niet heel veel ruimte krijgt vanuit top management en het toch altijd weer overschaduwd wordt door andere prioriteiten van dag tot dag dat je dus als innovator echt heel zeker moet weten wat je wil.	Significance of innovation is required for support	Significance
P1	Top management support	Dominant perspective	(Top) management of the hospital supports eHealth innovations by having a dominant perspective that promotes change to overcome resistance	positive	Als je geweldige ondersteuning ondervindt van de mensen in de kelders van het ziekenhuis om iets te realiseren en het raad van bestuur heeft een beetje zijn twijfels, of heeft zijn handen vol aan andere dingen, dan sterft het idee in schoonheid.	Role of top management is essential	Responsibility
P1	Top management support	Dominant perspective	(Top) management of the hospital supports eHealth innovations by having a dominant perspective that promotes change to overcome resistance	positive	Ja, de RvB en de staff zoals je eerder zei, hebben een grote rol in de innovatieve succes doorvoer. Het is wel zo dat natuurlijk de RvB eind verantwoordelijke is. Dus die is denk ik wel iets belangrijker, maar daar achter aan blijf ik toch toegeven zoals ik net zei, je hebt iedereen nodig.	All layers are relevant, but RvB is eventually responsible	Responsibility
P2	Top management support	Dominant perspective	(Top) management of the hospital supports eHealth innovations by having a dominant perspective that promotes change to overcome resistance	positive	Ik denk dat je vooral de teamleiders nodig hebt. Ik weet niet of die echt in de top management zit, want dan denk ik vooral aan de operationele managers en echt dat soort structuren. De mensen die naast de verpleegkundigen staan op die afdelingen die moeten een beetje gaan duwen en trekken. Ik denk dat die heel veel invloed hebben, ik denk als je die meehebt en een aantal verpleegkundigen, dan wo…	All management levels are essential, not only the top	Engagement of all layers
P2	Top management support	Dominant perspective	(Top) management of the hospital supports eHealth innovations by having a dominant perspective that promotes change to overcome resistance	positive	Dus je moet de teamleiders daaronder. De teamleiders daaronder die willen heel veel en die moeten heel veel. Dus ja, ik kan me voorstellen dat je ergens de PijnApp even mist of besluit dat je niet je grootste aandacht aan gaat geven. Maar dat is denk ik de groep die het beste een verschil teweeg kan brengen.	The managers at the workplace of the department itself are more essential than top management	Influence is greater at the working place
P2	Top management support	Dominant perspective	(Top) management of the hospital supports eHealth innovations by having a dominant perspective that promotes change to overcome resistance	positive	Als die teamleiders gewoon dagelijks vragen, hoe hebben we het gedaan op dat gebied? Dat gaat invloed krijgen.	The managers at the workplace of the department itself are more essential than top management	Influence is greater at the working place
P2	Top management support	Dominant perspective	(Top) management of the hospital supports eHealth innovations by having a dominant perspective that promotes change to overcome resistance	positive	Ik denk zeker dat artsen een grote invloed hebben op wat er op een afdeling gebeurd.	Doctors at the workplace of the department itself have great influence	Influence is greater at the working place
P2	Top management support	Dominant perspective	(Top) management of the hospital supports eHealth innovations by having a dominant perspective that promotes change to overcome resistance	positive	Nu kregen we van 2 van de 3 leden van de RvB een ‘goed gedaan, mooi werk’, dat soort kreten kwamen terug.	Top management is supportive with vision.	Supportive vision
P3	Top management support	Dominant perspective	(Top) management of the hospital supports eHealth innovations by having a dominant perspective that promotes change to overcome resistance	positive	Dus ik denk dat een bereidwillige laag van managers zeker belangrijk is voor de succesvolle introductie van zo’n app.	Management support is essential	Influence
P3	Top management support	Dominant perspective	(Top) management of the hospital supports eHealth innovations by having a dominant perspective that promotes change to overcome resistance	positive	Ja, absoluut. Niet alleen voor de werknemers, maar ook voor de organisatie	x	x
P4	Top management support	Dominant perspective	(Top) management of the hospital supports eHealth innovations by having a dominant perspective that promotes change to overcome resistance	positive	Kijk, als je succesvol wilt innoveren dan is leiderschap echt ongelooflijk belangrijk en als jij die leider kan zijn en mensen over de streep kan trekken.	Leadership is essential to convince employees	Great leadership
P4	Top management support	Dominant perspective	(Top) management of the hospital supports eHealth innovations by having a dominant perspective that promotes change to overcome resistance	positive	Dus kijk, de Raad van Bestuur heeft zeker invloed op de cultuur in een instelling, maar ook zeker op de context. En de context zijn dan de middelen inderdaad, zijn de projectleiders die zo’n project kunnen oppakken, en dat is ook wel van belang ja. Dat dat goed is als je succesvol iets wil doen.	Top management has a great influence on resources and culture/vision of the organization	Great leadership
P4	Top management support	Dominant perspective	(Top) management of the hospital supports eHealth innovations by having a dominant perspective that promotes change to overcome resistance	positive	Het tweede is leiderschap. Als je echt wil dat er iets doorgevoerd wordt, dan moet je ook een sterke leider zijn en de organisatie met je mee proberen te trekken zeg maar, als het gaat om een nieuwe digitale toepassing. Dus dat is belangrijk.	Strong leadership is essential	Great leadership
P4	Top management support	Dominant perspective	(Top) management of the hospital supports eHealth innovations by having a dominant perspective that promotes change to overcome resistance	positive	Nou ja, ik denk dat leiderschap daar echt het allerbelangrijkste in is.	Strong leadership is essential	Great leadership
P5	Top management support	Dominant perspective	(Top) management of the hospital supports eHealth innovations by having a dominant perspective that promotes change to overcome resistance	positive	Dus dat is heel erg vanuit onze visie, dat de patiënt eigenlijk moet participeren in zijn behandeling en daarin ook zelf het beste kan aangeven wat voor hem of haar op dat moment de pijn zal verlichten.	Supportive in patient participation	Vision is essential
P5	Top management support	Dominant perspective	(Top) management of the hospital supports eHealth innovations by having a dominant perspective that promotes change to overcome resistance	positive	Op die manier hebben we het heel erg gesupporterd van dan moet je daar zeker een toepassing voor gaan ontwikkelen, want het kon nog niet in de patiënten portaal die we vanuit het EPD aanbieden aan ook klinische patiënten.	Supportive in patient participation	Vision is essential
P5	Top management support	Dominant perspective	(Top) management of the hospital supports eHealth innovations by having a dominant perspective that promotes change to overcome resistance	positive	Ja, dus we hebben dat toen gesupporterd toen ze dat gingen doen. Het is helemaal overeenkomstig onze visie.	Support is present	Influence
P5	Top management support	Dominant perspective	(Top) management of the hospital supports eHealth innovations by having a dominant perspective that promotes change to overcome resistance	positive	Ja, zeker. Als je een coalitie bouwt in het geval van de PijnApp met de anesthesiologen, de verpleegkundigen op de afdeling die die metingen ook doen, de ICT’er, degene die vanuit Kwaliteit en Verbetering het protocol kan maken en je zet daar echt even een stevige anesthesioloog of medisch specialist er bovenop die hier nou eenmaal de dienst uitmaken hier in het ziekenhuis, dan kan die wel echt h…	Leadership is essential to convince employees	Influence
P5	Top management support	Dominant perspective	(Top) management of the hospital supports eHealth innovations by having a dominant perspective that promotes change to overcome resistance	positive	Dan kan inderdaad de medische staff van alle medische specialisten, die kan echt wel helpen om wat meer gewicht in de schaal te geven. We hebben dat inmiddels al georganiseerd.
P6	Top management support	Dominant perspective	(Top) management of the hospital supports eHealth innovations by having a dominant perspective that promotes change to overcome resistance	positive	In zijn algemeenheid, hoe meer mensen dit dragen of uitdragen, hoe krachtiger het wordt. Dus ja, als Raad van Bestuur en de medische specialistenen VSC en iedereen draagt het uit.. Maar formeel moet het in de lijn komen zoals dat heet
P6	Top management support	Dominant perspective	(Top) management of the hospital supports eHealth innovations by having a dominant perspective that promotes change to overcome resistance	positive	Ja nou, ik denk eerst management en dan middelen. Ik denk dat het allerbelangrijkste is management, dus hoe is de aansturing, hoe is de leiderschap, vindt het management dit belangrijk? En daarna hoe zijn de middelen en zijn er voldoende middelen, dat is dan in tijd bijvoorbeeld. Dat zou ik niet in geld categoriseren maar in tijd.
P7	Top management support	Dominant perspective	(Top) management of the hospital supports eHealth innovations by having a dominant perspective that promotes change to overcome resistance	positive	Ja, dat is altijd. Naarmate van boven naar beneden er commitment voor ontwikkeling is, ja dat werkt altijd makkelijk, dat stimuleert altijd. Dus het is wel belangrijk om voor dat commitment vanaf boven te zorgen voor dit soort innovaties.
P8	Top management support	Dominant perspective	(Top) management of the hospital supports eHealth innovations by having a dominant perspective that promotes change to overcome resistance	positive	Jawel, want ik bedoel er zijn genoeg innovatielabs en innovatie prijzen, dat is wel duidelijk dat ze er heel bewust mee bezig zijn.
P9	Top management support	Dominant perspective	(Top) management of the hospital supports eHealth innovations by having a dominant perspective that promotes change to overcome resistance	positive	Innovatie staat natuurlijk wel hoog op de ladder in het ziekenhuis, want daarom ben je natuurlijk ook een ziekenhuis, omdat je ook probeert verbeterslagen in te maken en natuurlijk alles wat ten goede is voor de patiënt. Ten goede dat is natuurlijk een sneller ontslag of een optimale proces of een medicatie verbetering of dat is natuurlijk in het breedste zin van het woord.
P10	Top management support	Dominant perspective	(Top) management of the hospital supports eHealth innovations by having a dominant perspective that promotes change to overcome resistance	positive	Absoluut, ik denk dat absoluut. Hij heeft de STZ innovatie challenge gewonnen he. Dus dat betekent dat het OLVG hem steun geeft om daaraan mee te doen. Je dient het zelf in, maar je moet wel het support krijgen van het ziekenhuis om mee te mogen doen.
P10	Top management support	Dominant perspective	(Top) management of the hospital supports eHealth innovations by having a dominant perspective that promotes change to overcome resistance	positive	Ja, wat de bovenkant kan doen is de mensen onder de ruimte te geven. Dus OLVG is een ziekenhuis wat vanouds al een verandercultuur heeft. Je mag veranderen, het moet zo zijn dat je de mensen ook de ruimte geeft om dingen te doen die niet goed gaan.
P10	Top management support	Dominant perspective	(Top) management of the hospital supports eHealth innovations by having a dominant perspective that promotes change to overcome resistance	positive	En dat kan de bovenkant doen, want als we geen personeel hebben die de koppeling kan maken aan de EPD, ja dan kan je niet verder met iets wat gekoppeld moet worden. Het moet ook een uitstraling zijn dat je mag veranderen in het OLVG, dat je daarbij fouten mag maken, dat je gesteund wordt. . Dus de strategie en de ideeën moeten helder zijn in de organisatie, maar vervolgens moet je die verandering…
P11	Top management support	Dominant perspective	(Top) management of the hospital supports eHealth innovations by having a dominant perspective that promotes change to overcome resistance	positive	Ja dan bedoel je waarschijnlijk RvB. Ik denk dat dat het wel helpt als bestuurders zeggen dat iets verstandig is om te doen, maar uiteindelijk moet het wel de werkvloer zijn die het doet of die het voor mekaar krijgt. Maar ik denk dat het zeker wel werkt als de RvB zegt dat het belangrijk is om dat te gaan doen als innovatie of wat ze ervan weten in ieder geval, want dan komt het ook in alle lage…
P11	Top management support	Dominant perspective	(Top) management of the hospital supports eHealth innovations by having a dominant perspective that promotes change to overcome resistance	positive	Bijvoorbeeld over de pijnapp, ik weet niet of het zo is, maar als de RvB nu zegt dat de pijnapp iets is waar we ons voor op in gaan zetten dan zullen alle managers of iedereen in de leiding daaronder ook weten van oh dat is belangrijk, dat gaan we doen, dus dan is daar ook de focus in de organisatie.
P11	Top management support	Dominant perspective	(Top) management of the hospital supports eHealth innovations by having a dominant perspective that promotes change to overcome resistance	positive	Nou ja, ik denk dat onze RvB wel heel goed open staat voor innovaties, bijvoorbeeld die pleisters, daar was 1 van onze RvB heel erg enthousiast over.
P1	Top management support	Dominant perspective	(Top) management of the hospital supports eHealth innovations by having a dominant perspective that promotes change to overcome resistance	neutral	Ja. Ik denk dat als je succesvol wil zijn, dat je alle lagen in de organisatie nodig hebt. Misschien een flauw antwoord, maar alleen de top laag is niet voldoende.
P1	Top management support	Dominant perspective	(Top) management of the hospital supports eHealth innovations by having a dominant perspective that promotes change to overcome resistance	neutral	Als je in het ziekenhuis met innovatie verder wilt komen, dan heb je alle lagen nodig.
P2	Top management support	Dominant perspective	(Top) management of the hospital supports eHealth innovations by having a dominant perspective that promotes change to overcome resistance	neutral	Nee je moet bijvoorbeeld niet als de Raad van Bestuur ergens achter staat, dat helpt natuurlijk nooit. Want dat schiet niet op. Maar het helpt niet alleen als zij erachter staan en ook niet de operationele managers
P3	Top management support	Dominant perspective	(Top) management of the hospital supports eHealth innovations by having a dominant perspective that promotes change to overcome resistance	neutral	Voor het management geldt veel meer dat er een vorm van kosten besparing en tijdsbesparing in moet zitten, en anderzijds een kwaliteitsverbetering.
P3	Top management support	Dominant perspective	(Top) management of the hospital supports eHealth innovations by having a dominant perspective that promotes change to overcome resistance	neutral	Ja zeker, meerwaarde in het werkproces. En voor de zusters op de afdeling en team leiders van de zusters en dergelijke, die hebben er veel meer belang bij dat het goed loopt, want bij hun heeft het natuurlijk veel meer invloed op hun werkproces. Als je die goed weet te motiveren en aangeeft dat het voor hun een tijdsbesparing is en een kwaliteitsverbetering, dan hoef je daar geen Medische Special…
P4	Top management support	Dominant perspective	(Top) management of the hospital supports eHealth innovations by having a dominant perspective that promotes change to overcome resistance	neutral	Kijk, als een medisch specialist niet in een bepaalde innovatie gelooft, dan doen ze het niet he. Hoe zeer ook de RvB daar als het ware de vruchtbare grond voor maakt. Ze hebben alle twee een rol, maar een andere. De één is wat meer context en de ander is wat meer onderdeel van de cultuur.
P4	Top management support	Dominant perspective	(Top) management of the hospital supports eHealth innovations by having a dominant perspective that promotes change to overcome resistance	neutral	Maar aan de andere kant kan je een toepassing die je verzint ook onderdeel laten worden van een protcol.
P5	Top management support	Dominant perspective	(Top) management of the hospital supports eHealth innovations by having a dominant perspective that promotes change to overcome resistance	neutral	Nou, dat was deze, en ik herken wel dat als er andere projecten er voor de zorg voorrang krijgen, dat die ene ontwikkelaar die die code kan schrijven op de ICT afdeling, dat die dan ingetrokken wordt. En dat er dan vanuit zijn top management gezegd wordt: ‘Leuk dat je die PijnApp aan het programmeren was, maar nu moet je even heel snel het zorgdomein en de verwijzing van de huisarts gaan reparere…
P6	Top management support	Dominant perspective	(Top) management of the hospital supports eHealth innovations by having a dominant perspective that promotes change to overcome resistance	neutral	Ja zeker, zij is mijn leidinggevende, dus als zij zegt jij moet dit doen.. dat is natuurlijk wel afhankelijk van hoe ze het brengt, maar dit is een nieuw beleid en dat gaan wij hier doorvoeren in week 5 en wij evalueren dat elke week. Nou dan wordt het natuurlijk veel meer in de actie stand gezet dan Bram die ergens in Oost of weet ik veel waar zit en ik nooit zie.
P6	Top management support	Dominant perspective	(Top) management of the hospital supports eHealth innovations by having a dominant perspective that promotes change to overcome resistance	neutral	Dus als je in die lijn zorgt dat iets moet, dan ja dan heb je in alle lagen in die lijn de noodzaak en de verantwoordelijkheid die afgelegd moet worden. Ja hoe werken we in het ziekenhuis, ik moet me verantwoorden ten opzichte van mijn leidinggevende. Als mijn leidinggevende tegen mij zegt we gaan op een andere manier werken. Zoals nu in de corona crisis, je krijgt er 10 specialismen erbij en 3 t…
P6	Top management support	Dominant perspective	(Top) management of the hospital supports eHealth innovations by having a dominant perspective that promotes change to overcome resistance	neutral	Ja, kijk als je letterlijk de lijn hebt dan zegt de RvB tegen de bedrijfskundig manager je moet dit doen, dan zegt bedrijfskundig manager tegen de operationeel manager je moet dit doen, dan zegt die tegen de teamleider je moet dit doen, dan zeg ik tegen de verpleegkundigen, jongens jullie moeten dit doen.
P6	Top management support	Dominant perspective	(Top) management of the hospital supports eHealth innovations by having a dominant perspective that promotes change to overcome resistance	neutral	Het hangt van zoveel factoren af, je kan nooit zeggen van oke we willen dit en dat gaat nu zo gebeuren. Ja behalve als RvB een soort van net als nu in een crisis situatie zegt van jullie moeten nu dit doen, dus dan gaan we dit nu doen.
P6	Top management support	Dominant perspective	(Top) management of the hospital supports eHealth innovations by having a dominant perspective that promotes change to overcome resistance	neutral	Ik denk dat het heel erg met cultuur te maken heeft en ook met de manier van leidinggeven. Ik denk dat een leidinggevende heel invloedrijk kan zijn in het team.
P7	Top management support	Dominant perspective	(Top) management of the hospital supports eHealth innovations by having a dominant perspective that promotes change to overcome resistance	neutral	Alle lagen moeten betrokken zijn. Ook de gebruikers, en in dit geval van de PijnApp zelfs ook de patiënten, want dat zijn eigenlijk de echte gebruikers. Je moet commitment hebben van in dit geval de RvB en de IT afdeling, van de anesthesiologie, van de verpleegkundigen van de anesthesiologie en van de patiënten. Je moet al die mensen aan boord krijgen.
P7	Top management support	Dominant perspective	(Top) management of the hospital supports eHealth innovations by having a dominant perspective that promotes change to overcome resistance	neutral	Wat sowieso belangrijk is, is dat Bram Thiel, die als project leider er enorm had achteraan heeft gezeten. En ik denk dat die rol in deze het belangrijkste is. En ik denk in dit geval dat ook de patiënten participatie heel belangrijk was. Dat er echt iets ontworpen wordt, wat ergonomisch en medisch geschikt is voor de patiënt. Dus ik zou in dit geval zeggen de sponsor van het project, dus Bram Th…
P8	Top management support	Dominant perspective	(Top) management of the hospital supports eHealth innovations by having a dominant perspective that promotes change to overcome resistance	neutral	Ja, ze staan er wel heel erg achter. We hebben ook heel wat innovatie fondsen en er wordt denk ik voldoende aan innovatie gedaan, dat zeker. Alleen of ze zich nou heel erg bewust zijn van welke, dat zie ik niet. Of dat zie ik niet van de werkvloer terug.
P11	Top management support	Dominant perspective	(Top) management of the hospital supports eHealth innovations by having a dominant perspective that promotes change to overcome resistance	neutral	Dus om de focus aan te brengen is het goed als iemand zegt dit is wat we gaan doen, en dat is dan goed als een topmanager dat dan zegt. Maar het moet ook niet zo zijn dat je dan ook helemaal geen kritiek meer kan leveren over een andere weg in kan slaan, als dat een betere weg blijkt te zijn.
P1	Top management support	Dominant perspective	(Top) management of the hospital supports eHealth innovations by having a dominant perspective that promotes change to overcome resistance	negative	Je kunt heel erg veel support krijgen van je Raad van Bestuur, maar als er vanaf de vloer niet wordt gewerkt aan jouw idee, dan kan het stagneren.
P3	Top management support	Dominant perspective	(Top) management of the hospital supports eHealth innovations by having a dominant perspective that promotes change to overcome resistance	negative	De Medische Specialisten die interesseren zich weinig voor postoperatieve pijn, dus die hebben ook niet heel veel invloed op het wel of niet introduceren van zo’n PijnApp, want die hebben daar niet zoveel mening over.
P3	Top management support	Dominant perspective	(Top) management of the hospital supports eHealth innovations by having a dominant perspective that promotes change to overcome resistance	negative	Als de Raad van Bestuur zegt we moeten dit doen, maar als er geen steun op de werkvloer is dan gebeurt het ook gewoon niet.
P4	Top management support	Dominant perspective	(Top) management of the hospital supports eHealth innovations by having a dominant perspective that promotes change to overcome resistance	negative	Dan hoor je vaak, oke maar wat is de meerwaarde daarvan? Is het dan evidence-based? Waar is je business case? Dat is dan helemaal niet oke, dat is helemaal niet veilig. Mag dat dan wel? Dus dat soort reacties dat maakt dan uiteindelijk of een heel goed idee in de kiem gesmoord wordt.
P6	Top management support	Dominant perspective	(Top) management of the hospital supports eHealth innovations by having a dominant perspective that promotes change to overcome resistance	negative	De Rvb zegt alleen ja ga maar doen prima. Zij hoeven zelf niks te doen natuurlijk.
P6	Top management support	Dominant perspective	(Top) management of the hospital supports eHealth innovations by having a dominant perspective that promotes change to overcome resistance	negative	Ja en ik heb zeg maar nooit via mijn leidinggevende te horen gekregen dat we op die manier gingen werken.
P8	Top management support	Dominant perspective	(Top) management of the hospital supports eHealth innovations by having a dominant perspective that promotes change to overcome resistance	negative	Nou ja, dat weet ik niet. Ik denk dat er een grotere rol moest liggen op die poli, van goh we hebben deze app. Installeer hem. Dus dat mensen gewoon goed voorbereid zijn voordat ze komen.
P8	Top management support	Dominant perspective	(Top) management of the hospital supports eHealth innovations by having a dominant perspective that promotes change to overcome resistance	negative	Nou, ik denk het niet. Ik zie niet zo wat die er bij aan zou kunnen toevoegen. Uiteindelijk is dit toch iets wat op de werkvloer werkbaar moet zijn.
P8	Top management support	Dominant perspective	(Top) management of the hospital supports eHealth innovations by having a dominant perspective that promotes change to overcome resistance	negative	Nou ja, niet voor de pijnapp en voor het implementeren op de afdeling denk ik.
P8	Top management support	Dominant perspective	(Top) management of the hospital supports eHealth innovations by having a dominant perspective that promotes change to overcome resistance	negative	Nou ja, de onderste drie vind ik belangrijker dan de omvang van het ziekenhuis en top management support, want je wilt het uiteindelijk op de werkvloer gedaan hebben en die moet je mee krijgen. En wat er boven in de organisatie gebeurd daar hebben ze totaal geen benul van. Als het via een teamleider naar binnen komt dan geloven ze wel dat het ergens vandaan komt.
P10	Top management support	Dominant perspective	(Top) management of the hospital supports eHealth innovations by having a dominant perspective that promotes change to overcome resistance	negative	In het OLVG heb je ook een soort van innovatie commissie, daar was niet doorheen te komen. Die had dan een flow chart gemaakt, en als je dan bij de eerste de beste bocht linksaf ging in plaats van rechtsaf, dan kwam je nooit meer terug. Dus je kon nooit meer terug komen, het was een soort doolhof waarin je terecht kwam. Als je dat doet als organisatie, dan maak je dood. Dus de organisatie moet er…
P11	Top management support	Dominant perspective	(Top) management of the hospital supports eHealth innovations by having a dominant perspective that promotes change to overcome resistance	negative	Dat kan helpen, maar je moet wel uitkijken dat je niet als RvB te dwingend gaat zijn in wat ze precies willen. Het moeten we de juiste dingen zijn voor de organisatie ook.
P11	Top management support	Dominant perspective	(Top) management of the hospital supports eHealth innovations by having a dominant perspective that promotes change to overcome resistance	negative	Maar je merkt in onze gesprekken met verschillende leden in de organisatie dat het soms wel gezien wordt als oh nou moeten we dan links of rechts afslaan als RvB dit per se wil. Dat is dan zeg maar weer het nadeel ervan als de RvB eenmaal op het hoogste niveau zegt van deze innovatie moeten we gaan doen, en dat niemand ook meer durft af te wijken of kritisch te zijn, dat kan dan weer nadelig zijn…
P1	Organizational readiness	IT readiness	Tangible (IT infrastructure & system) and intangible resources (employees/human resources with IT skills) that are available for eHealth innovations	positive	Wat wel aanwezig was in ons ziekenhuis, en dat is belangrijk om te melden. Is dat er wel Know-How was om tot een connectiviteit te komen. Dus de connectie van die app met het dossier van de patiënt. Die kennis was er wel.
P2	Organizational readiness	IT readiness	Tangible (IT infrastructure & system) and intangible resources (employees/human resources with IT skills) that are available for eHealth innovations	positive	De gegevens komen vanuit de app, mijn collega’s die Informatisering en Automatisering komen zorgen dat het via een koppeling naar Epic gebracht kan worden en ik zorg dat er in Epic een plek is waar de antwoorden kunnen landen.
P4	Organizational readiness	IT readiness	Tangible (IT infrastructure & system) and intangible resources (employees/human resources with IT skills) that are available for eHealth innovations	positive	Dus ja, ik denk dat er voldoende middelen zijn om in OLVG een innovatie succesvol te lanceren en te implementeren. Nee, meer is altijd beter, maar ik denk dat er genoeg is.
P4	Organizational readiness	IT readiness	Tangible (IT infrastructure & system) and intangible resources (employees/human resources with IT skills) that are available for eHealth innovations	positive	Oh zeker, dan heb ik heel veel aan ze en ik denk dat zij vaak wat gefrustreerd zijn, omdat zij allerlei personen eigen oplossingen bedenken terwijl ook heel veel zeg maar opgelost kan worden met die systemen, die wij gewoon al in gebruik hebben.
P4	Organizational readiness	IT readiness	Tangible (IT infrastructure & system) and intangible resources (employees/human resources with IT skills) that are available for eHealth innovations	positive	Dus nee, ik zie geld ook niet zo zeer als het probleem.
P5	Organizational readiness	IT readiness	Tangible (IT infrastructure & system) and intangible resources (employees/human resources with IT skills) that are available for eHealth innovations	positive	En we hebben ook met name met de technische ICT afdeling veel werk verricht om te zorgen dat die meetresultaten het EPD in kunnen schieten.
P5	Organizational readiness	IT readiness	Tangible (IT infrastructure & system) and intangible resources (employees/human resources with IT skills) that are available for eHealth innovations	positive	Dus dat heb je ongetwijfeld al gehoord he. Er is een stopcontact voor ontwikkeld waarop die PijnApp kan aansluiten.
P5	Organizational readiness	IT readiness	Tangible (IT infrastructure & system) and intangible resources (employees/human resources with IT skills) that are available for eHealth innovations	positive	En wat er wel mooi aan is, is dat we inderdaad de ontwikkel kracht hebben. Dus we hebben een visie, we hebben tijd om die visie ook echt expliciet te maken op hoe de patiënt zelf regie neemt in zijn behandeling.
P5	Organizational readiness	IT readiness	Tangible (IT infrastructure & system) and intangible resources (employees/human resources with IT skills) that are available for eHealth innovations	positive	En als ik even om mij heen kijk naar ziekenhuizen die hetzelfde EPD gebruiken. Ja, dan zijn wij daar toch wel een beetje uniek in ook. Niemand anders had in die tijd dat stopcontact klaar dat wij klaar hadden. Gewoon vanuit die visie en die middelen die we hadden.
P6	Organizational readiness	IT readiness	Tangible (IT infrastructure & system) and intangible resources (employees/human resources with IT skills) that are available for eHealth innovations	positive	Kijk, ik zeg in zijn algemeenheid, we werken met het EPD, je kunt altijd een telefoon nummer bellen, helpen ze je. Dus op zich denk ik, als je de normale ICT dingen, computers, hebben we voldoende computers, hardware, dan denk ik ja dat hebben we.
P6	Organizational readiness	IT readiness	Tangible (IT infrastructure & system) and intangible resources (employees/human resources with IT skills) that are available for eHealth innovations	positive	Ja dat kan, je hebt de telefoonlijn die je kan bellen zal ik maar zeggen. Als iets het niet doet in het EPD of je wachtwoord of je computer loopt vast weet ik weel, dan kan je bellen met 8000 en dan helpen ze je wel.
P7	Organizational readiness	IT readiness	Tangible (IT infrastructure & system) and intangible resources (employees/human resources with IT skills) that are available for eHealth innovations	positive	Ja, maar we hebben dus wel ervaring met apps, met echte patiënten en in heel amsterdam, dus ja. Ik zou zeggen dat we behoorlijk was ervaring hebben met apps.
P7	Organizational readiness	IT readiness	Tangible (IT infrastructure & system) and intangible resources (employees/human resources with IT skills) that are available for eHealth innovations	positive	Nou, dat hadden we zelf ook wel gekund. Dat heb ik zelf ook voorgesteld, alleen Bram die had meer vertrouwen om dat buiten de deur te laten doen, door mensen die meer kijk hebben op het ontwerpen van ergonomische user interfaces en dat is prima. Dat begrijp ik ook wel.
P7	Organizational readiness	IT readiness	Tangible (IT infrastructure & system) and intangible resources (employees/human resources with IT skills) that are available for eHealth innovations	positive	Maar die app hadden we ook zelf kunnen maken hoor, maar daar is niet voor gekozen.
P8	Organizational readiness	IT readiness	Tangible (IT infrastructure & system) and intangible resources (employees/human resources with IT skills) that are available for eHealth innovations	positive	Nou, in principe staat dat gewoon in EPIC en hadden wij op de afdeling niet meer middelen voor nodig, dat denk ik niet.
P10	Organizational readiness	IT readiness	Tangible (IT infrastructure & system) and intangible resources (employees/human resources with IT skills) that are available for eHealth innovations	positive	Nou, ja ik ben er niet bij geweest. Het is aan Epic gekoppeld, er is geld aan uitgegeven, er is onderzoek naar gedaan. Dus ja, dan denk ik bij mezelf ja er is support geweest en of dat genoeg geweest is dat moet je aan Bram en aan Marc vragen. Daar kan ik geen oordeel over geven, maar het is niet zo dat er niks gebeurd is.
P11	Organizational readiness	IT readiness	Tangible (IT infrastructure & system) and intangible resources (employees/human resources with IT skills) that are available for eHealth innovations	positive	In het OLVG zit daar dan wel kennis, een aantal mensen die er wel wat van afweten, maar ik denk dat wij als maasstad zijnde is dit de toekomst dan wel, emails en apps, daar moet je echt kennis over krijgen en dat moet dan ook intern worden aangegeven dat we er mensen voor moeten opleiden. Dus het antwoord op de vraag is dat wij dat dan ook missen.
P1	Organizational readiness	IT readiness	Tangible (IT infrastructure & system) and intangible resources (employees/human resources with IT skills) that are available for eHealth innovations	neutral	Er is wel Know-How en er is ook vernuft verborgen in een paar mensen in het ziekenhuis en die moet je ook koesteren en je gaat ook ontdekken wie dat zijn.
P2	Organizational readiness	IT readiness	Tangible (IT infrastructure & system) and intangible resources (employees/human resources with IT skills) that are available for eHealth innovations	neutral	Want ergens houdt het ook op hoeveel nieuwe dingen je tegelijk in de lucht kunt brengen, dan gaan ze ook niet allemaal slagen als je ze alle 10 tegelijk zou kunnen bouwen, omdat je technisch gezien niet de mensen hebt en de mogelijkheden.
P3	Organizational readiness	IT readiness	Tangible (IT infrastructure & system) and intangible resources (employees/human resources with IT skills) that are available for eHealth innovations	neutral	Alleen de koppelbaarheid met HIX moet van extern komen, want daar moet iemand van extern van Chipsoft komen, maar de rest van de expertise is lokaal aanwezig.
P3	Organizational readiness	IT readiness	Tangible (IT infrastructure & system) and intangible resources (employees/human resources with IT skills) that are available for eHealth innovations	neutral	Nee, maar het grootste deel van het OLVG is Epic en met Epic kan je veel meer zelf inrichten. En met HIX is het zo, dat daar veel sneller iemand van Chipsoft nodig is.
P4	Organizational readiness	IT readiness	Tangible (IT infrastructure & system) and intangible resources (employees/human resources with IT skills) that are available for eHealth innovations	neutral	Het is wel zo dat hoe meer geld in innovatie, hoe beter he. Met onbeperkte middelen kan je onbeperkt veel doen.
P4	Organizational readiness	IT readiness	Tangible (IT infrastructure & system) and intangible resources (employees/human resources with IT skills) that are available for eHealth innovations	neutral	Kijk, als er veel meer geld zou zijn, dan is het ook maar de vraag waar je het in moet stoppen. Moet je het in je bestaande systemen stoppen of in allerlei nieuwe toepassingen?
P5	Organizational readiness	IT readiness	Tangible (IT infrastructure & system) and intangible resources (employees/human resources with IT skills) that are available for eHealth innovations	neutral	Kijk, we willen wel die zorg digitaliseren. Bijvoorbeeld mijn afdeling die is daar echt mee bezig om te kijken binnen de bestaande middelen in ons EPD, hoe ver kunnen we daarin komen. En we grijpen met beide handen alle mogelijkheden aan, maar daar stopt het wel bij.
P6	Organizational readiness	IT readiness	Tangible (IT infrastructure & system) and intangible resources (employees/human resources with IT skills) that are available for eHealth innovations	neutral	Ja, nou meestal hangt dat dus samen met die veiligheid van ja als je alles maar op wifi doet, dan ook de buurman van de straat je bloeddruk uit de wifi hacken. Dus de privacy en hacken, dat is natuurlijk een enorm groot aspect waar je in het ziekenhuis rekening moet houden, want je iphone die registreert ook al alles. Je applewatch ook alles, op zich zou je dan denken zou je dan niet veel meer ge…
P6	Organizational readiness	IT readiness	Tangible (IT infrastructure & system) and intangible resources (employees/human resources with IT skills) that are available for eHealth innovations	neutral	En ik weet heus wel dat daar mensen zijn die daar heel hard voor werken om dat wel waar te maken, maar dat is wel heel ingewikkeld en dat hangt natuurlijk ook samen met kosten, met privacy, noem maar op.
P7	Organizational readiness	IT readiness	Tangible (IT infrastructure & system) and intangible resources (employees/human resources with IT skills) that are available for eHealth innovations	neutral	Bijvoorbeeld die obesitas app die hebben we ook zelf ontwikkeld en we hadden die pijnapp best zelf kunnen ontwikkelen. Alleen moet je jezelf wel afvragen of je dat wilt en hebben andere niet meer verstand van gebruiksvriendelijke userinterfaces maken? En ja je kunt ook niet altijd alle vragen tegelijk beantwoorden. Dus ja, een app bouwen buiten de deur dat gaat misschien wel sneller ja.
P8	Organizational readiness	IT readiness	Tangible (IT infrastructure & system) and intangible resources (employees/human resources with IT skills) that are available for eHealth innovations	neutral	Nee. Kijk, wij hebben natuurlijk alleen de PijnApp gedaan. Ik denk bij de ontwikkeling van de pijnapp, zoals wat Bram heeft gedaan en dat soort dingen, kan ik me voorstellen dat zij wel daar de tijd en middelen voor nodig hebben.
P1	Organizational readiness	IT readiness	Tangible (IT infrastructure & system) and intangible resources (employees/human resources with IT skills) that are available for eHealth innovations	negative	Als je kijkt naar hoe Chipsoft en Epic zijn uitgerold in Nederland, en je ziet wat voor mensen daarachter zitten, dat zijn dus computer technologie mensen. Dan zie je dat dat mensen zijn die van een hele andere statuur zijn dan ik, of een CMIO in ons ziekenhuis.
P1	Organizational readiness	IT readiness	Tangible (IT infrastructure & system) and intangible resources (employees/human resources with IT skills) that are available for eHealth innovations	negative	Die kennis en technologie om die ontwikkeling te maken tot een PijnApp, zoals die is gemaakt door LogicApps was absoluut niet aanwezig in ons ziekenhuis.
P1	Organizational readiness	IT readiness	Tangible (IT infrastructure & system) and intangible resources (employees/human resources with IT skills) that are available for eHealth innovations	negative	Maar om de app te bouwen zodat die aangesloten kan worden op het dossier van de patiënt, die stap, dat werd uiteindelijk ontwikkeld door de bouwer van de app.
P2	Organizational readiness	IT readiness	Tangible (IT infrastructure & system) and intangible resources (employees/human resources with IT skills) that are available for eHealth innovations	negative	Ik denk dat op dat moment toen zij het wilden, dat wij het technisch op dat moment ook niet konden. Het lastige is een beetje. Nu hebben we een goede PijnApp, die de goeie vragen stelt, die goed koppelt met Epic. Ga je die dan ooit nog loslaten of niet?
P3	Organizational readiness	IT readiness	Tangible (IT infrastructure & system) and intangible resources (employees/human resources with IT skills) that are available for eHealth innovations	negative	Nee, maar laat ik het zo zeggen. Die connectie, die mapping kan misschien wel gemaakt worden, maar de inrichting daarvan en dat het goed doorkomt daar is iemand van extern voor nodig. Dat het goed in het systeem terecht komt ja.
P3	Organizational readiness	IT readiness	Tangible (IT infrastructure & system) and intangible resources (employees/human resources with IT skills) that are available for eHealth innovations	negative	A is de app zelf toch? Die is per definitie overgebracht door een externe partij. In het geval van de PijnApp is hij per definitie ondergebracht bij een externe partij dus is het een externe app.
P5	Organizational readiness	IT readiness	Tangible (IT infrastructure & system) and intangible resources (employees/human resources with IT skills) that are available for eHealth innovations	negative	Nee. We hebben dan die ene ontwikkelaar die dan nog wel zo skilled is, die dat stopcontact kon bouwen bij de ICT afdeling, maar we hebben geen app bouwers. Dus die kunnen we ons ook voorlopig niet veroorloven.
P5	Organizational readiness	IT readiness	Tangible (IT infrastructure & system) and intangible resources (employees/human resources with IT skills) that are available for eHealth innovations	negative	Ik denk ook niet dat we het daar beter door maken, omdat het ziekenhuis goed is in patiënten behandelen en onze core business is niet een app bouwen.
P5	Organizational readiness	IT readiness	Tangible (IT infrastructure & system) and intangible resources (employees/human resources with IT skills) that are available for eHealth innovations	negative	Dus als onze EPD leverancier niet mogelijkheden aanlevert waarop we in kunnen tekenen, dan gaan onze mensen niet langs weet ik veel wat voor cursussen en dergelijke, apps knutselen.
P5	Organizational readiness	IT readiness	Tangible (IT infrastructure & system) and intangible resources (employees/human resources with IT skills) that are available for eHealth innovations	negative	ik denk ook gewoon dat wij in beste willen niet een concurrerende app bouwer kunnen zijn ten opzichte van partijen in de markt.
P5	Organizational readiness	IT readiness	Tangible (IT infrastructure & system) and intangible resources (employees/human resources with IT skills) that are available for eHealth innovations	negative	Ja, er zijn beperkte middelen en door die schaarste zijn we dus heel selectief in wat we dus wel of niet doen.
P5	Organizational readiness	IT readiness	Tangible (IT infrastructure & system) and intangible resources (employees/human resources with IT skills) that are available for eHealth innovations	negative	Ja en daar heb je dan te maken met hele beperkte mensen die daar dan op de tijd die dan gegeven is voortgang op kunnen maken.
P6	Organizational readiness	IT readiness	Tangible (IT infrastructure & system) and intangible resources (employees/human resources with IT skills) that are available for eHealth innovations	negative	Ik zeg dan bijvoorbeeld de bloeddruk meter die automatisch de gegevens via wifi in epic zet, dat hebben we nog steeds niet. Want je moet het dan toch weer invoeren op je mobiele telefoon en dan komt het in epic. Maar hoezo alles kan tegenwoordig automatisch gewifi’d gebluetooth’d geweet ik veel wat, en de controle van de controlepeils kunnen dan niet.
P6	Organizational readiness	IT readiness	Tangible (IT infrastructure & system) and intangible resources (employees/human resources with IT skills) that are available for eHealth innovations	negative	Ja, dat was dan de bloeddruk. Of temperatuur meten. Als ik bijvoorbeeld een thermometer in je oor snij en er komt bijvoorbeeld op de thermometer 37 graden, hoezo gaat die thermometer dan niet automatisch verbinding maken met het EPD?
P6	Organizational readiness	IT readiness	Tangible (IT infrastructure & system) and intangible resources (employees/human resources with IT skills) that are available for eHealth innovations	negative	Nou, we hebben een data lek gehad een tijdje geleden. Je zou dat nog in de krant kunnen lezen, ik weet niet of je dat in je stuk wilt zetten, maar dat kan. De volkskrant heeft een heel artikel geschreven over data lek in het OLVG. Dus wat dat betreft kan je zeggen dat het OLVG tot dan toe onvoldoende goed beschermd.
P8	Organizational readiness	IT readiness	Tangible (IT infrastructure & system) and intangible resources (employees/human resources with IT skills) that are available for eHealth innovations	negative	Kijk nee, niet zoals bij Rover bijvoorbeeld, maar als ik er nu over nadenk. Middelen. Ik heb gemist dat het ook echt efficiënt in epic terecht kwam. Dat is natuurlijk ook een middel. Dat ik het terugzag in de scores of in de registraties.
P8	Organizational readiness	IT readiness	Tangible (IT infrastructure & system) and intangible resources (employees/human resources with IT skills) that are available for eHealth innovations	negative	Ja kijk, de systemen zijn er wel maar die moeten wel zo aangepast worden dat het ook wendbaar is.
P11	Organizational readiness	IT readiness	Tangible (IT infrastructure & system) and intangible resources (employees/human resources with IT skills) that are available for eHealth innovations	negative	Ja, als ik dan kijk naar apps dan. Mensen hebben wel de kennis op het gebied van apps bouwen, maar ook zeg maar de communicatie van apps met systemen van ons met het ziekenhuis, daar zijn wel echt speciale standaarden voor daar missen we dan wel kennis over. Dus zeg maar om berichten uit te wisselen tussen EPIC en de pijnapp. Dat zijn twee losse systemen dus daar gaat dan informatie van de pijnap…
P11	Organizational readiness	IT readiness	Tangible (IT infrastructure & system) and intangible resources (employees/human resources with IT skills) that are available for eHealth innovations	negative	Nou, ik denk dat we dat redelijk in orde hebben, maar wat ik wel mis is misschien gedrag van meer ondersteunend personeel denk ik. Dat ze vooral afwachtend zijn en niet echt pro actief zijn richting een aanvraag toe om hem te ondersteunen in wat hij wilt.
P11	Organizational readiness	IT readiness	Tangible (IT infrastructure & system) and intangible resources (employees/human resources with IT skills) that are available for eHealth innovations	negative	Ik zie vaak dat IT specialisten heel erg op hun eigen stukje zitten. Dus ze weten heel goed van netwerk beheer of van apps bouwen en wat je tegenwoordig steeds meer ziet is dat je ziet dat ze samen moeten werken met een applicatiespecialist of met een systeembeheerder en met de gebruiker die het wil, want het werkt allemaal met elkaar samen. Dus is samenwerking heel belangrijk en dat is iets wat …
P3	Organizational readiness	Financial readiness	Financial resources that are available for eHealth innovations like the PainApp	positive	Er wordt per jaar ongeveer een ton vrijgesteld voor innovaties en dat zijn innovatie projecten en daarnaast kun je bepaalde innovaties ook nog indienen op de begroting van een afdeling en zou dat eventueel ook goed gekeurd kunnen worden.
P3	Organizational readiness	Financial readiness	Financial resources that are available for eHealth innovations like the PainApp	positive	Ja, dus voor deze Pijnapp introductie is een budget vastgesteld via het innovatie budget. Dus een deel van die ton is voor deze PijnApp gereserveerd en ik zou dus ook als alternatief dit kunnen indienen bij de begroting van in dit geval dan de OK of van de afdeling en dan moet ik daarop de begroting passen.
P4	Organizational readiness	Financial readiness	Financial resources that are available for eHealth innovations like the PainApp	positive	Ja, er is gewoon een innovatie budget in het OLVG.
P4	Organizational readiness	Financial readiness	Financial resources that are available for eHealth innovations like the PainApp	positive	Ja kijk, met hele bakken geld is alles makkelijkere, want dan huur je gewoon echt super goeie consultants in die het gewoon allemaal voor je kunnen regelen.
P7	Organizational readiness	Financial readiness	Financial resources that are available for eHealth innovations like the PainApp	positive	Kijk, je investeert niet als hobby, je investeert om iets te kunnen bereiken. Om betere zorg te kunnen leveren, om meer omzet ermee te genereren, of om kosten te besparen. En als er in die business case wordt gelooft, dan is het geld er wel. Natuurlijk niet ongelimiteerd, maar het is zo dat goeie plannen altijd door gaan en die kunnen we altijd financieren.
P7	Organizational readiness	Financial readiness	Financial resources that are available for eHealth innovations like the PainApp	positive	Kijk, je investeert niet als hobby, je investeert om iets te kunnen bereiken. Om betere zorg te kunnen leveren, om meer omzet ermee te genereren, of om kosten te besparen. En als er in die business case wordt gelooft, dan is het geld er wel. Natuurlijk niet ongelimiteerd, maar het is zo dat goeie plannen altijd door gaan en die kunnen we altijd financieren.
P7	Organizational readiness	Financial readiness	Financial resources that are available for eHealth innovations like the PainApp	positive	Ja precies, omdat hij mensen enthousiast wist te maken voor het idee en die hebben toen geld beschikbaar gesteld. Het was ook niet een heel duur project. Het gaat niet om miljoenen of duizenden euro’s. Het was een relatief low budget project.
P9	Organizational readiness	Financial readiness	Financial resources that are available for eHealth innovations like the PainApp	positive	Ja, nou ik denk natuurlijk wel dat het een grote factor is. Voor een aantal dingen heb je natuurlijk wel echt financiële middelen nodig. Dus dat is een belangrijk onderdeel.
P11	Organizational readiness	Financial readiness	Financial resources that are available for eHealth innovations like the PainApp	positive	Ja, dat vind ik wel goed. Dat ze er in ieder geval voor zorgen dat er middelen zijn, dat er geld is voor innovatie en dat er dus een apart potje is voor innovatie en daar misschien een besluit over nemen hoe groot dat moet zijn.
P11	Organizational readiness	Financial readiness	Financial resources that are available for eHealth innovations like the PainApp	positive	Maar ik denk dat het wel handig is als er een pot is die specifiek voor innovaties geldt voor vernieuwing.
P11	Organizational readiness	Financial readiness	Financial resources that are available for eHealth innovations like the PainApp	positive	Als je business case, je plan goed is dan krijg je meestal het er wel doorheen.
P11	Organizational readiness	Financial readiness	Financial resources that are available for eHealth innovations like the PainApp	positive	Wat ik me dan bedenk is dat je je idee kan inbrengen bij de investeringscommissie en daarnaast hebben we ook een ander VHIE loket, waar je dan ook geld krijgt en dat is dan met name gericht op innovaties. Dat staat dan voor Value-based healthcare innovatie eHealth. En daar kan je dan ook met je innovaties terecht, daar is de pijn app dan ook bij ons terecht gekomen.
P2	Organizational readiness	Financial readiness	Financial resources that are available for eHealth innovations like the PainApp	neutral	Ik denk dat daar zeker wel een budget voor is, maar wel een beperkt budget. Ja, sommige mensen zullen zeggen dat er te weinig is.
P4	Organizational readiness	Financial readiness	Financial resources that are available for eHealth innovations like the PainApp	neutral	Ik weet nou niet of dat geld nou de reden is dat heel veel dingen niet lukken. Het is wel de reden dat we keuzes moeten maken en soms is het maken van keuzes maken juist heel goed, want dan doe je ook niet de dingen waarvan je van te voren denkt van dat werkt niet, dat heeft geen kans van slagen.
P5	Organizational readiness	Financial readiness	Financial resources that are available for eHealth innovations like the PainApp	neutral	En in een academisch ziekenhuis is er echt ruimte, want dan ga je met ZonMW subsidies, ga je echt gewoon middelen creëren waar je gewoon echt tijd hebt.
P5	Organizational readiness	Financial readiness	Financial resources that are available for eHealth innovations like the PainApp	neutral	Nou, de bereidheid is er wel, maar de winstmarge is flinterdun.
P6	Organizational readiness	Financial readiness	Financial resources that are available for eHealth innovations like the PainApp	neutral	In de investeringscommissie gaat eigenlijk gewoon iedereen die in het ziekenhuis iets wil aanschaffen wat meer dan 5000 euro kost, moet langs de investeringscommissie en die bepaalt dan of dat het waard is, zal ik maar zeggen.
P7	Organizational readiness	Financial readiness	Financial resources that are available for eHealth innovations like the PainApp	neutral	Nou, we investeren elk jaar heel veel in IT, maar dat is in zekere zin allemaal innovatie. Maar kijk, dit soort projecten is vaak, daar heb je niet zozeer een plan voor. Je hebt een hoeveelheid geld. En Ja als er nou innovaties zijn, die we willen ondersteunen, dan is daar wel geld voor. Als er een business case voor staat.
P9	Organizational readiness	Financial readiness	Financial resources that are available for eHealth innovations like the PainApp	neutral	Kijk, er is natuurlijk een innovatie fonds en ja die keert natuurlijk een bepaald bedrag op jaar basis natuurlijk toe. En ik weet dat er vaak heel veel zaken aangevraagd worden voor het innovatiefonds en dat zij daar natuurlijk ook keuzes in moeten maken en die criteria waarlangs ze dat leggen dat weet ik even onvoldoende, maar er zijn ook een aantal zaken waarvoor we geen geld krijgen.
P11	Organizational readiness	Financial readiness	Financial resources that are available for eHealth innovations like the PainApp	neutral	Maar ik denk dat het dus beter is als het inhoudelijk door inhoudsdeskundigen wordt bepaald in het ziekenhuis en niet per se door de Rvb. Dus in de investeringscommissie zitten er disciplines in vanuit fysica, maar ook vanuit apotheek of weet ik veel in ieder geval wel onderdeel van de organisatie en dat die dan uiteindelijk besluiten waar dat geldt dan naar toe zou moeten gaan.
P1	Organizational readiness	Financial readiness	Financial resources that are available for eHealth innovations like the PainApp	negative	Er is kortom ook gewoon relatief weinig geld. Het ziekenhuis heeft gewoon niet zoveel geld. Er is weinig geld en middelen ter beschikking gesteld om deze ambities te verwezenlijken.
P1	Organizational readiness	Financial readiness	Financial resources that are available for eHealth innovations like the PainApp	negative	Dat is begrijpelijk want dat ziekenhuis krijgt die middelen ook niet. Maurice van den Bosch van het RvB die krijgt heeft niet een zak geld ergens liggen waarbij hij kan zeggen: ‘Hier (Participant 1) en Bram, of hier mensen, we gaan aan de slag.” Dat heeft hij ook niet. Dus ik begrijp dat wel. Maar op die manier kom je eigenlijk niet tot innovaties.
P1	Organizational readiness	Financial readiness	Financial resources that are available for eHealth innovations like the PainApp	negative	Een groot bedrijf Shell, of Google die hebben daarvoor Research & Development bedragen, en er is gewoon een begroting opgemaakt aan het begin van het jaar van minimaal 20% om die mensen dus te kunnen bedienen met die innovaties. En dat hebben wij niet. Want wij zijn een stichting, wij zijn geen winstgevend bedrijf.
P5	Organizational readiness	Financial readiness	Financial resources that are available for eHealth innovations like the PainApp	negative	Je hebt sowieso naast de zorg ook een heleboel tijd voor onderwijs en onderzoek in een academisch ziekenhuis. Dus daar is de verhouding echt anders. Wij zitten er tussen in en dus hebben we die ambities, maar we hebben ook gewoon hele dunne marges financieel. Dus we kunnen niet zomaar een anesthesioloog, of een verpleegkundig specialist echt significant veel uren uitplannen om een toch eigenlijk …
P5	Organizational readiness	Financial readiness	Financial resources that are available for eHealth innovations like the PainApp	negative	En ja, dat is gewoon laag complex beheer werk en dat is wel waar het ziekenhuis op draait en we hebben niet 10 FTE extra om is lekker te gaan innoveren, want daar hebben we het geld niet voor als regulier ziekenhuis.
P5	Organizational readiness	Financial readiness	Financial resources that are available for eHealth innovations like the PainApp	negative	En als je dat geld niet hebt, dan kan je het ook niet uitgeven.
P5	Organizational readiness	Financial readiness	Financial resources that are available for eHealth innovations like the PainApp	negative	Nee.. Het is heel klein. Dus ziekenhuizen zoals wij hebben gewoon echt heel weinig budget voor innovatie. En academische centra dat is anders, want die hebben allerlei academische potjes waar je vanuit research en onderwijs toch ook wel kan innoveren.
P5	Organizational readiness	Financial readiness	Financial resources that are available for eHealth innovations like the PainApp	negative	Dat geldt in een, ik noem het even een regulier ziekenhuis en wij zijn een top klinisch ziekenhuis dat zit er een beetje tussenin, maar daar heb je dus veel minder van dat soort budgetten. We moeten dus ook veel creatiever zijn om die budgetten en subsidies en dergelijke binnen te halen.
P5	Organizational readiness	Financial readiness	Financial resources that are available for eHealth innovations like the PainApp	negative	Kijk Google maakt mega winsten en die kan ook van die mega winsten heel veel geld in R&D investeren. Wij maken met een goed jaar 1% winst, ten opzichte van mega winsten bij google is dat helemaal niks.
P5	Organizational readiness	Financial readiness	Financial resources that are available for eHealth innovations like the PainApp	negative	Ook daarvoor hebben we dan A het budget niet, want we moesten dat EPD gewoon optimaal gebruiken
P6	Organizational readiness	Financial readiness	Financial resources that are available for eHealth innovations like the PainApp	negative	Ja als een innovatiearts zegt ja dit moeten we doen en het kost weet ik veel 100 duizend euro, dan kan de investeringscommissie nog steeds nou dat is heel jammer, maar daar hebben we geen geld voor, want we moeten 100 duizend euro aan nieuwe bedden besteden, want dat is nou eenmaal belangrijker dan die innovatie.
P11	Organizational readiness	Financial readiness	Financial resources that are available for eHealth innovations like the PainApp	negative	Wat je ziet dan is dat dat loket ook een zak geldt heeft gekregen om te verdelen over innovaties, en dat wordt uiteindelijk dan ook beoordeeld door een inhoudsdeskundige, maar vaak vooral op is het een goed idee of niet, maar er wordt eigenlijk niet gekeken naar wat is er dan nou echt voor nodig om het te realiseren. En wat zijn de realisatiekosten die erbij horen?
P1	Decision-making	Centralized	Centralization of power/decision-making in the hospital facilitates the way eHealth innovations are being adopted	positive	Ik denk dat innovatie in een ziekenhuis decentraal ontstaat, en centraal moet er een vinger om de pols gehouden worden voor allerlei wet en regelgeving. Dat is heel goed. En die moet dan als die centraal getoetst is op wet en regelgeving en er zou misschien zelfs financieel iets bijgeschoven kunnen worden centraal, als het een heel haalbaar idee is. Dan gaat het weer decentraal.
P2	Decision-making	Centralized	Centralization of power/decision-making in the hospital facilitates the way eHealth innovations are being adopted	positive	Ik vind het beter, want ik vind het eerlijker. Want voorheen was het maar net wie iets vroeg en aan welke persoon diegene het dan vroeg en of het dan wel of niet werd gemaakt en dat is voor mij dan wel iets willekeuriger. Ik vind dit dan wel eerlijker.
P2	Decision-making	Centralized	Centralization of power/decision-making in the hospital facilitates the way eHealth innovations are being adopted	positive	Die PijnApp willen we breed door het ziekenhuis gebruiken, dan moet je ook met elkaar breed zeggen, ja dit is een ontwikkeling die we willen. Ook kijkend naar welke knelpunten we ervaren bijvoorbeeld met het dossier, en welke innovaties passen daar nou bij om te zorgen dat die knelpunten bijvoorbeeld nou worden aangepakt.
P2	Decision-making	Centralized	Centralization of power/decision-making in the hospital facilitates the way eHealth innovations are being adopted	positive	En als je dan daarvoor zorgt als innovatiearts, dan moet je natuurlijk wel goed zorgen dat je niet alleen je eigen belang behartigt maar echt die van de organisatie, dus van een hele groep artsen.
P2	Decision-making	Centralized	Centralization of power/decision-making in the hospital facilitates the way eHealth innovations are being adopted	positive	Je moet wel zorgen dat je ziekenhuis breed door hebt, wat er speelt en waar de behoeftes liggen.
P2	Decision-making	Centralized	Centralization of power/decision-making in the hospital facilitates the way eHealth innovations are being adopted	positive	Ja dat, of je bent misschien toch teveel iets voor 1 specialisme aan het ontwikkelen, waar een ander specialisme niks aan heeft.
P2	Decision-making	Centralized	Centralization of power/decision-making in the hospital facilitates the way eHealth innovations are being adopted	positive	Ja, maar de innovatiearts en bijvoorbeeld ook de CNIO. Ik ken ze wel als mensen die zorgen dat ze een groep mensen om zich heen hebben, dat als ze het niet zelf in hun dagelijks praktijk kennen dat ze wel bij hun collega’s te raden kunnen gaan van jongens, worden jullie hier blij van? Leeft dit probleem? Dat zij ook wel zorgen dat zij inderdaad niet namens zichzelf spreken, maar namens een groep.…
P2	Decision-making	Centralized	Centralization of power/decision-making in the hospital facilitates the way eHealth innovations are being adopted	positive	Ja, en voor sommige dingen gaan er ook gewoon hele polls uit naar artsen en gebruikers groepen. Daar zitten alle specialismes in vertegenwoordigt. Dat hebben we voor andere onderwerpen ook al gedaan. Willen jullie dit? En Zo ja, hoe willen jullie dit dan? Daarover wordt dan gewoon gestemd en overlegd.
P3	Decision-making	Centralized	Centralization of power/decision-making in the hospital facilitates the way eHealth innovations are being adopted	positive	Maar de weg om te wandelen om dat geïmplementeerd te krijgen, althans om toestemming te krijgen voor de implementatie, dat is dan vrij centraal geregeld. Dus stel ik heb een idee nu en ik wil daar geld voor krijgen, dan is daar een bepaalde weg voor te bewandelen. Die weg leidt langs het innovatieloket, wat in feite een beperkt groepje mensen is
P3	Decision-making	Centralized	Centralization of power/decision-making in the hospital facilitates the way eHealth innovations are being adopted	positive	Ja op zich, met dat groepje werkt dat wel redelijk. Er zijn altijd wel verbeterpunten, maar op zich werkt dat wel redelijk.
P4	Decision-making	Centralized	Centralization of power/decision-making in the hospital facilitates the way eHealth innovations are being adopted	positive	De laatste tijd is in de stukken die ik erover lees, wel steeds meer de oproep om toch met een soort van visie te komen en te kijken naar wat je nodig hebt om je digitalisering strategie goed in de verf te zetten.
P4	Decision-making	Centralized	Centralization of power/decision-making in the hospital facilitates the way eHealth innovations are being adopted	positive	Dus dat maakt dat je toch dat je daar een centrale controle voor moet hebben.
P4	Decision-making	Centralized	Centralization of power/decision-making in the hospital facilitates the way eHealth innovations are being adopted	positive	Nee, leiderschap dat is gewoon iets wat de innovator zeg maar zelf ook in zich in heeft. Als je de corona app bijvoorbeeld ziet he. Dat lost een probleem op, daar was vraag naar. Er zijn een aantal mensen in ons ziekenhuis op ingesprongen, die hebben leiderschap getoond en ballen.	Leadership
P5	Decision-making	Centralized	Centralization of power/decision-making in the hospital facilitates the way eHealth innovations are being adopted	positive	Nou, inmiddels is dat veel beter georganiseerd en wordt het steeds meer voor het ziekenhuis duidelijk dat die innovatieartsen, die CMIO en CNIO het doen volgens niet een willekeurig traject, maar volgens gewoon criteria.
P5	Decision-making	Centralized	Centralization of power/decision-making in the hospital facilitates the way eHealth innovations are being adopted	positive	En als daaraan voldoet, dan krijg je grote kans dat je verder kan en dat je dan ook geld mag gaan gebruiken
P5	Decision-making	Centralized	Centralization of power/decision-making in the hospital facilitates the way eHealth innovations are being adopted	positive	Ze doen het ook zelf.. Dus die innovatieartsen zijn niet de dokters die het alleenrecht hebben om te kunnen innoveren. Zij zijn er om de innovators decentraal op de afdeling te supporten.
P5	Decision-making	Centralized	Centralization of power/decision-making in the hospital facilitates the way eHealth innovations are being adopted	positive	Dus bijvoorbeeld om een Bram Thiel te supporten en te helpen van Goh, wat voor plannen heb je en raakt het ook aan al die quadrupple aim eisen? Dan kan ik je verder helpen, dan kan ik je de weg laten zien naar de ICT afdeling, de EPD afdeling.
P5	Decision-making	Centralized	Centralization of power/decision-making in the hospital facilitates the way eHealth innovations are being adopted	positive	Dus zij zijn weliswaar centraal georganiseerd ten behoeve van decentrale innovaties.
P5	Decision-making	Centralized	Centralization of power/decision-making in the hospital facilitates the way eHealth innovations are being adopted	positive	Ja, dus die centrale groep die helpt met het scherp krijgen van doet het er echt aan toe en willen we dit ook echt? En indien het antwoord ja is, dan helpen ze de connectie met diegene die ze allemaal kunnen ondersteunen, die het kunnen bouwen, het kunnen implementeren, die het kunnen trainen et cetera, et cetera.
P6	Decision-making	Centralized	Centralization of power/decision-making in the hospital facilitates the way eHealth innovations are being adopted	positive	Nou, centralisatie is natuurlijk aan de ene kant wel goed, want daarmee hou je overzicht. Zoals voor een investeringscommissie is dat handig. Elk ziekenhuis moet dat hebben, want ja er moet natuurlijk wel een centrale commissie zijn die nadenkt over een pot met geld, want ja anders worden we allemaal het slotervaart ziekenhuis bij wijze van spreken. We moeten niet failliet gaan he. Dus dat is den…
P7	Decision-making	Centralized	Centralization of power/decision-making in the hospital facilitates the way eHealth innovations are being adopted	positive	We moeten via die twee genia alles in de goede banen blijven leiden.
P7	Decision-making	Centralized	Centralization of power/decision-making in the hospital facilitates the way eHealth innovations are being adopted	positive	Nou, kijk je hebt in zo’n ziekenhuis een stuk of 50 afdelingen. En als die alle 50 allemaal de andere kant op lopen dan krijg je wildgroei, dan krijg je allerlei apps en systemen die je niet wilt of waar niet goed over nagedacht wordt. En dan krijg allemaal dubbele kosten. Het is verstandig om vanuit standaardisatie te blijven werken.
P7	Decision-making	Centralized	Centralization of power/decision-making in the hospital facilitates the way eHealth innovations are being adopted	positive	Ja, dus het is absoluut wel nodig dat er via standaardisatie gewerkt wordt en dat alle apps en projecten die we ontwikkelen dat die wel via de gremia die er voor zijn in het OLVG, dat die daar goedkeuring voor halen.
P10	Decision-making	Centralized	Centralization of power/decision-making in the hospital facilitates the way eHealth innovations are being adopted	positive	We hebben gezegd van quadruple aim he. Het moet voor de patiënt van belang zijn, het moet voor de medewerker van belang zijn, het moet populatie gewijs iets winnen, en het moet in ieder geval qua kosten niet meer kosten. Dat is eigenlijk de gedachte en vervolgens zeg je ja, het moet ook passen bij het OLVG. Je kan iets leuks bedenken wat wij niet doen, dan heeft het weinig zin. We vinden eigenlij…
P10	Decision-making	Centralized	Centralization of power/decision-making in the hospital facilitates the way eHealth innovations are being adopted	positive	Bij wijze van spreken kan je als oogheelkunde iets wil innoveren en niemand anders heeft daar wat aan, dan kan je moeilijk zeggen we kunnen zo, maar we doen niks voor jullie. Dus je moet het verdelen over het grote goed. Het ziekenhuis als het geheel, maar je moet ook alle afzonderlijke afdelingen hun deel geven.
P11	Decision-making	Centralized	Centralization of power/decision-making in the hospital facilitates the way eHealth innovations are being adopted	positive	Nou juist gecentraliseerd denk ik. Alles komt op 1 plek binnen, want je doet een melding en je denkt dat het bij de ICT afdeling komt maar eigenlijk zitten er 4 of 5, 6 specialismes achter die ieder op hun vakgebied heel goed zijn, maar om de problemen en de vraag op te lossen heb je wel 3 of 4 specialismen nodig die erachter zitten. Dan gaat die vraag van de 1 naar de ander voordat het wordt opg…
P1	Decision-making	Centralized	Centralization of power/decision-making in the hospital facilitates the way eHealth innovations are being adopted	neutral	Als in de centralisatie, mensen hadden gezeten… Heel eenvoudig even he. Als in die centrale organisatie een directeur had gezeten van Chipsoft of de Epic computer deskundige uit Wisconsin, in zo een groepje had gezeten. Dan had je feedback terug gekregen van iets waar je ook echt iets mee kon. Dan had je het gevoel van ‘Hey, we gaan verder’. Maar daar zaten dus mensen in die zelf niet eens wisten…
P3	Decision-making	Centralized	Centralization of power/decision-making in the hospital facilitates the way eHealth innovations are being adopted	neutral	Ja, dat zijn zeker mensen met de juiste kennis. Op zich is de indiening zelf redelijk makkelijk, en het proces van beoordeling en dergelijke is wat ondoorzichtig en de feedback daarna. En je krijgt niet altijd terug of het nou wel of niet goedgekeurd is, dat laat het soms wat langer op zich wachten, maar voor derest is het prima. Verder de absolute kennis die nodig is en het overzicht is er wel.
P4	Decision-making	Centralized	Centralization of power/decision-making in the hospital facilitates the way eHealth innovations are being adopted	neutral	En of we innovaties wat meer moeten begeleiden gedurende het innovatieproces.
P4	Decision-making	Centralized	Centralization of power/decision-making in the hospital facilitates the way eHealth innovations are being adopted	neutral	Er is nu een soort kern team op een dagelijks bestuur innovatie dus daar zit een CMIO onder andere in en dat is er wel.
P4	Decision-making	Centralized	Centralization of power/decision-making in the hospital facilitates the way eHealth innovations are being adopted	neutral	En nogmaals het moet allemaal binnen de strategie van het ziekenhuis en de visie die men heeft op de zorg van de toekomst.
P5	Decision-making	Centralized	Centralization of power/decision-making in the hospital facilitates the way eHealth innovations are being adopted	neutral	Dus krijg je een soort van natuurlijk proces wat zich uiteindelijk nog overeind blijft of niet.
P5	Decision-making	Centralized	Centralization of power/decision-making in the hospital facilitates the way eHealth innovations are being adopted	neutral	Quadruple aim hanteren we daarvoor, het moet goed zijn voor de patiënt. Het moet goed zijn voor de gezondheidsuitkomsten. Het moet goed zijn voor de gezondheidsmedewerkers en het moet goed zijn voor het financieel resultaat.
P5	Decision-making	Centralized	Centralization of power/decision-making in the hospital facilitates the way eHealth innovations are being adopted	neutral	Dus ik heb een beetje die tekening gemaakt van hoe zouden we innovatie willen gaan organiseren? Hoe doe je dat centraal en decentraal? En dan moeten we gaan merken hoe dat werkt. Ook dit gaat langzaam, ik had twee jaar geleden al de wens dat die innovatiearts zouden komen en nu eindelijk beginnen ze een beetje op stoom te komen.
P5	Decision-making	Centralized	Centralization of power/decision-making in the hospital facilitates the way eHealth innovations are being adopted	neutral	Nou, niet per se. Maar we hebben dus de vijf innovatieartsen verdeeld op vijf thema’s, die we nu als de vijf belangrijkste thema’s zien inhoudelijk.
P5	Decision-making	Centralized	Centralization of power/decision-making in the hospital facilitates the way eHealth innovations are being adopted	neutral	Het zal zich natuurlijk ontwikkelen, bijvoorbeeld met de COVID-19 crisis nu, wat is dan belangrijk om op te kunnen innoveren? Nou, vooral contactloos zorg verlenen, dan doen we dat maar. Misschien zetten we daar dan volgend jaar wel een nieuwe innovatiearts op.
P6	Decision-making	Centralized	Centralization of power/decision-making in the hospital facilitates the way eHealth innovations are being adopted	neutral	de investeringscommissie is een centraal orgaan, die dat beslist.
P7	Decision-making	Centralized	Centralization of power/decision-making in the hospital facilitates the way eHealth innovations are being adopted	neutral	Ja, daar hebben we verschillende gremia voor. We hebben bijvoorbeeld het HIT, dat is het hospital innovation team, dat zich daarover buigt. We hebben een beleid, plannen, en welke plannen moeten in welke volgorde doorgaan? En we hebben ook het KIM, het Kernteam informatie management, dat kan je zien als een soort van stuurgroep informatisering. En daar worden de prioriteiten bepaald.
P7	Decision-making	Centralized	Centralization of power/decision-making in the hospital facilitates the way eHealth innovations are being adopted	neutral	Nou, ik zou zeggen dat het HIT meer uitvoerend is terwijl het KIM meer bestuurlijk is. Dus zodanig heeft het Kern Team iets meer invloed. Want dat is niet alleen adviserend, maar ook besluitvormend.
P9	Decision-making	Centralized	Centralization of power/decision-making in the hospital facilitates the way eHealth innovations are being adopted	neutral	Nee, zij bepalen of het dan door kan of allerlei privacy en wetgeving gedaan wordt zeg maar en of het ook zinvol is. Of het ook zinvolle zorg is. Maar zij zijn niet verantwoordelijk voor de uitrol in de organisatie
P9	Decision-making	Centralized	Centralization of power/decision-making in the hospital facilitates the way eHealth innovations are being adopted	neutral	Kijk, is het allemaal belangrijk voor je eigen unit dan probeer je daar de spelers in aan te haken die daadwerkelijk ook nodig zijn voor binnen je unit. Is het breder? Betreft het meerdere units of betreft het misschien wel de hele organisatie dan moet je gewoon de spelers uit de hele organisatie betrekken.
P10	Decision-making	Centralized	Centralization of power/decision-making in the hospital facilitates the way eHealth innovations are being adopted	neutral	Kijk normaal is het zo, als jij een idee hebt dan hebben we een soort structuur waar je je dan meldt, heel informeel. Vervolgens hebben we dan een soort besluitvorming via de innovatieartsen en de EPD en I&A diensten kijken dan van is dit een idee waar we iets mee kunnen? Past dit binnen het OLVG? Past dit binnen onze ideeën zoals we die hebben geformuleerd? En wat is zeg maar de winst die geboek…
P10	Decision-making	Centralized	Centralization of power/decision-making in the hospital facilitates the way eHealth innovations are being adopted	neutral	Dus er wordt ook gekeken van ja, met de middelen die wij hebben kan zo’n innovatie iets opleveren, niet alleen voor een afdeling, maar het liefst ook voor een heel ziekenhuis.
P10	Decision-making	Centralized	Centralization of power/decision-making in the hospital facilitates the way eHealth innovations are being adopted	neutral	Ja, het moet in ieder geval overzichtelijk zijn. Maar aan de andere kant moet je ook geen dingen gaan frustreren. Als mensen een geweldig idee hebben en er is een kleine afdeling die niet generaliseer baar is, dan moet je ze niet frustreren.
P1	Decision-making	Centralized	Centralization of power/decision-making in the hospital facilitates the way eHealth innovations are being adopted	negative	Naar aanleiding van die Hick-Up heeft de RvB meteen een centraal orgaan geïntroduceerd. Het KIM heette dat, om centraal al die ideeën die op de vloer waren ontstaan te gaan managen en gaan besturen. En dat heeft er vervolgens toe geleid dat een hele boel van die ideeën voor een deel zijn af geserveerd of als ze goed genoeg waren in een stroperige bureaucratie kwamen.
P1	Decision-making	Centralized	Centralization of power/decision-making in the hospital facilitates the way eHealth innovations are being adopted	negative	Wij riepen vanuit onze afdeling dan: ‘Oh, nu hebben we een heel goed idee, wat in zijn jeugdigheid dreigt te verdrinken onder een grijze wijze mannen commissie, waarvoor we dan moeten presenteren.
P1	Decision-making	Centralized	Centralization of power/decision-making in the hospital facilitates the way eHealth innovations are being adopted	negative	Wat opviel in die gesprekken, want wij hebben er heel vaak gezeten, dat wij niet alleen heel vaak moesten uitleggen wat wij wilden, maar we merkten ook aan de vragen die gesteld werden, dat er totaal geen know-how was. Wij voelden dat we werden gevraagd om hulp te krijgen in een club wijze mannen, die dat helemaal niet kon bieden aan ons.
P1	Decision-making	Centralized	Centralization of power/decision-making in the hospital facilitates the way eHealth innovations are being adopted	negative	Dus die centralisatie was wel nodig omdat de Rvb anders boetes moest blijven betalen voor goed aangemaakte applicaties. Maar het heeft er ook toe geleid dat we in een stroperigheid werden gedoofd. Dus ik denk dat die centralisatie voor de innovatie niet echt heeft geholpen.
P1	Decision-making	Centralized	Centralization of power/decision-making in the hospital facilitates the way eHealth innovations are being adopted	negative	Als er mensen van de AirBnb App in dat KIM hadden gezeten. Dan had je ook het gevoel gehad dat iemand echt weet hoe het werkt. Maar die zaten er niet. Er zaten alleen mensen in achter de feiten aan jou te corrigeren, terwijl jij het beter wist.
P1	Decision-making	Centralized	Centralization of power/decision-making in the hospital facilitates the way eHealth innovations are being adopted	negative	Dus centralisatie heeft in het OLVG niet geholpen. Daar ben ik van overtuigd.
P2	Decision-making	Centralized	Centralization of power/decision-making in the hospital facilitates the way eHealth innovations are being adopted	negative	Maar natuurlijk vertraagt het ook wel is. Want als je gewoon je eigen winkeltje hebt binnen zo’n ziekenhuis, dan kan je heel snel doen wat je zelf wilt.
P4	Decision-making	Centralized	Centralization of power/decision-making in the hospital facilitates the way eHealth innovations are being adopted	negative	Iets wat ik heel opvallend vind, en ik weet niet hoe het met de PijnApp zit, is dat alle dingen die ontwikkeld worden in apps ook vaak vanuit zorgverleners perspectief worden ontwikkeld en dat het maar heel zelden gebeurd dat daar patiënten en verpleegkundigen bij betrokken zijn of andere mensen die het echt op de werkvloer moeten gebruiken.
P4	Decision-making	Centralized	Centralization of power/decision-making in the hospital facilitates the way eHealth innovations are being adopted	negative	Of je het wel in andere ziekenhuizen wilt toepassen. En ik denk soms dat daar de begeleiding beter in kan zijn.
P1	Decision-making	Decentralized	Decentralization of power/decision-making in the hospital facilitates the way eHealth innovations are being adopted	positive	Kijk, die decentralisatie zie je heel erg goed terugkomen. Dat kan niet ongemeld blijven in deze gesprekken. De OLVG corona App is natuurlijk geboren in een decentrale crisis situatie.
P1	Decision-making	Decentralized	Decentralization of power/decision-making in the hospital facilitates the way eHealth innovations are being adopted	positive	Centraal en decentraal zijn allebei nodig en zo’n innovatie gaat in feite van de ene naar de andere over de hele tijd.
P1	Decision-making	Decentralized	Decentralization of power/decision-making in the hospital facilitates the way eHealth innovations are being adopted	positive	Je kan concluderen bij mij dat je alle lagen van de organisatie nodig heb, heb je het ook centraal en decentraal nodig.
P3	Decision-making	Decentralized	Decentralization of power/decision-making in the hospital facilitates the way eHealth innovations are being adopted	positive	De ideeën voor de innovaties zijn heel erg gedecentraliseerd. Die komen van de verschillende afdeling af.
P3	Decision-making	Decentralized	Decentralization of power/decision-making in the hospital facilitates the way eHealth innovations are being adopted	positive	vanaf het innovatieloket leidt dat weer terug naar de verschillende afdelingen, waar het weer veel meer decentraal is om dat te implementeren.
P3	Decision-making	Decentralized	Decentralization of power/decision-making in the hospital facilitates the way eHealth innovations are being adopted	positive	Nou, omdat bij ons natuurlijk innovaties niet zo zeer centraal geregeld wordt, maar meer decentraal, dan vind ik dat wel meevallen op zich.
P4	Decision-making	Decentralized	Decentralization of power/decision-making in the hospital facilitates the way eHealth innovations are being adopted	positive	Ik weet niet in hoeverre de PijnApp van toepassing is, maar wat ik zou doen is de basisprincipes van human centered design hiervoor gebruiken. Dat betekent hier dat je een aantal ontwikkel stappen doorgaat gedurende de bouw van de toepassing en dat je je allereerst afvraagt wat het probleem is, het probleem definieert, opzoek gaat naar oplossingen en uiteindelijk een protoype maakt. Dat is een it…
P4	Decision-making	Decentralized	Decentralization of power/decision-making in the hospital facilitates the way eHealth innovations are being adopted	positive	Ik denk uiteindelijk zijn al dingen bijdragend, maar ook zeker over hoe je het hebt ontwikkeld en of je wel echt iets daar een wezenlijk probleem mee oplost. En of je al die stakeholders voldoende betrokken hebt in het ontwikkelingsproces.	Decentralized decision-making is essential because all stakeholders should stay involved.
P4	Decision-making	Decentralized	Decentralization of power/decision-making in the hospital facilitates the way eHealth innovations are being adopted	positive	In hoeverre sluit de oplossing, en nogmaals in algemene termen he, dus niet specifiek voor de PijnApp. Als het gaat om het toepassen en het succesvol implementeren van een innovatie dan zit het er wat mij betreft voor een heel groot deel in de ontwikkeling en het tot stand komen van die bepaalde toepassing en of dat de juiste ontwikkel stappen genomen zijn. Of er stakeholders betrokken zijn	Decentralized decision-making is essential because all stakeholders should stay involved.
P6	Decision-making	Decentralized	Decentralization of power/decision-making in the hospital facilitates the way eHealth innovations are being adopted	positive	Als je iets wil organiseren op de werkvloer, dan moet je het uiteindelijk decentraal maken denk ik. Want dan die mensen daar moeten eigenaar worden van datgene
P4	Decision-making	Decentralized	Decentralization of power/decision-making in the hospital facilitates the way eHealth innovations are being adopted	neutral	Ja, en als de prioriteiten van het ziekenhuis niet bij jouw innovatie aansluiten, dan kan je buiten de deur verder ontwikkelen. Dat is precies wat er met Tikkie is gebeurd bij ABN AMRO.	Innovation continues outside the hospital
P8	Decision-making	Decentralized	Decentralization of power/decision-making in the hospital facilitates the way eHealth innovations are being adopted	neutral	Nou, nee. Ze wilden dat pilotten en ik wist helemaal niet dat die er was, pas op het moment dat ze het wilden pilotten toen wist ik dat het er was. En dan wordt er besproken met ons hoe het werkt op de afdeling en of het handig is. Dat wordt dan wel besproken daarna, maar daarvoor wisten we niet eens dat hij er was.
P1	Decision-making	Decentralized	Decentralization of power/decision-making in the hospital facilitates the way eHealth innovations are being adopted	negative	Dat was niet centraal georganiseerd gebeurd, de cardiologie heeft dat initiatief decentraal zelf ondernomen en hebben de financiën ook zelf gedaan. Dit heeft ertoe geleid dat er een zware boete van 200.000 is opgelegd.	Decentralization leads to an unorganized mess
P4	Decision-making	Decentralized	Decentralization of power/decision-making in the hospital facilitates the way eHealth innovations are being adopted	negative	Kijk, ontwikkelen kan je best doen decentraal in een klein slim groepje. Dat je echt probeert daar iets moois van te maken, maar uiteindelijk nogmaals en dat heb ik echt al drie keer gezegd denk ik. Je moet er wel een probleem mee oplossen, het moet niet alleen je eigen probleem zijn, maar als je werkt voor een organisatie toch wel een beetje het probleem van de organisatie.	Decetralization is fine if there are skilled people solving a problem that involves the entire hospital.
P5	Decision-making	Decentralized	Decentralization of power/decision-making in the hospital facilitates the way eHealth innovations are being adopted	negative	Ja, en vroeger was dat eerlijk gezegd toch weer willekeur want we moesten gewoon omgaan met weet ik veel hoeveel verzoeken zoals die van Bram Thiel. En wie gaat daar dan over? Wie ken je? Hoe krijg je dat onder dat voet licht? Wie krijgt dan die ene ontwikkelaar die die code kan schrijven?	Decentralization leads to an unorganized mess
P7	Decision-making	Decentralized	Decentralization of power/decision-making in the hospital facilitates the way eHealth innovations are being adopted	negative	Ja, en vroeger was dat eerlijk gezegd toch weer willekeur want we moesten gewoon omgaan met weet ik veel hoeveel verzoeken zoals die van Bram Thiel. En wie gaat daar dan over? Wie ken je? Hoe krijg je dat onder dat voet licht? Wie krijgt dan die ene ontwikkelaar die die code kan schrijven?	Je hebt anders een groot gevaar op wildgroei en op verkwisting van geld, omdat iedereen opnieuw het wiel aan het uitvinden is.
P3	Absorptive capacity	Employee features	Employees are able to acquire, assimilate, transforming and connecting new information to existing knowledge for increased productivity	positive	Dat ging bijzonder makkelijk. Ze kregen namelijk corona en toen moest iedereen in 1 keer beeld bellen en toen was het heel snel geïntroduceerd. Toen kon het heel snel geregeld worden, dus toen was het prima. Maar zonder crisis is het toch wel allemaal wat stroperiger en wat minder makkelijk.	Absorptive capacity depends on the context
P3	Absorptive capacity	Employee features	Employees are able to acquire, assimilate, transforming and connecting new information to existing knowledge for increased productivity	positive	Ja zeker, langzaam maar ze zijn er zeker toe in staat.	employees are able to absorb, but it takes time
P3	Absorptive capacity	Employee features	Employees are able to acquire, assimilate, transforming and connecting new information to existing knowledge for increased productivity	positive	Nou, daar ben ik het op zich wel mee eens. Dat is natuurlijk gewoon een kwestie van het protocol aanpassen.	Changing protocol allows innovation
P3	Absorptive capacity	Employee features	Employees are able to acquire, assimilate, transforming and connecting new information to existing knowledge for increased productivity	positive	En dat is op zich prima te doen, het protocol aanpassen en dat doorvoeren is ook prima te doen, maar je moet niet verwachten dat als je een protocol veranderd dat dat in 1 keer geregeld is en dat het in 1 keer goed gaat. Dan zal je er enige tijd en energie in moeten steken, om dat goed te introduceren.	Innovation takes time
P4	Absorptive capacity	Employee features	Employees are able to acquire, assimilate, transforming and connecting new information to existing knowledge for increased productivity	positive	Nee, ik heb er helemaal geen moeite mee. Ik ben heel vergaand gedigitaliseerd zelfs en ik vraag me juist al heel lang af waarom heel veel dingen bij WehKamp en Bol.com wel kunnen en niet in het ziekenhuis?	Digitization is not experienced as a struggle
P6	Absorptive capacity	Employee features	Employees are able to acquire, assimilate, transforming and connecting new information to existing knowledge for increased productivity	positive	Nou, dan is het ook nog is wat is nou de noodzaak?
P6	Absorptive capacity	Employee features	Employees are able to acquire, assimilate, transforming and connecting new information to existing knowledge for increased productivity	positive	Ja en je moet de noodzaak ervaren. Want als er bij wijze van spreken een handeling eerst een uur duurt en nu 10 minuten. Ja, dan is het natuurlijk voor iedereen evident. Maar als een handeling 10 minuten duurde en nu 8 minuten.. Ja, dan laat maar zitten.
P6	Absorptive capacity	Employee features	Employees are able to acquire, assimilate, transforming and connecting new information to existing knowledge for increased productivity	positive	Nou, daar ben ik het niet mee eens. Ja, natuurlijk moeten we via protocollen werken, maar dat staat niet gelijk aan het feit dat je niet open zou staan voor innovatie. Ik denk eerder dat het heel erg samenhangt met cultuur op een afdeling en leeftijd. Ja, de generatie van mijn moeder is anders dan wij toch?
P6	Absorptive capacity	Employee features	Employees are able to acquire, assimilate, transforming and connecting new information to existing knowledge for increased productivity	positive	Maar ik vind het allemaal wel kort door de bocht. Zovan, je wordt geprotocolleerd opgeleid, dus je staat niet open voor innovatie. Je bent oud, dus je staat niet open voor innovatie. Je bent jong dus je staat wel open voor innovatie..
P6	Absorptive capacity	Employee features	Employees are able to acquire, assimilate, transforming and connecting new information to existing knowledge for increased productivity	positive	Ja nou, ik denk dat het bij ons best wel veel open staat en dat komt onder andere doordat ik heel veel mee doe aan pilots. Dus ja er wordt wel veel open gestaan, maar er is ook veel kritiek. Dat stimuleer ik ook. Want ik denk dan als je meedoet aan een pilot dan kan je invloed uitoefenen op hoe het wordt. Dus je kan beter meedoen aan een pilot dan niet mee doen aan een pilot, want dan moet je het…
P6	Absorptive capacity	Employee features	Employees are able to acquire, assimilate, transforming and connecting new information to existing knowledge for increased productivity	positive	En over het algemeen werken we heel erg gestructureerd. Dat is dus prettig, want er is een vaste structuur en dan kan je ook weer van af wijken. Dat wordt dus als prettig ervaren op de afdeling dat ze weten hoe we ervoor staan.
P6	Absorptive capacity	Employee features	Employees are able to acquire, assimilate, transforming and connecting new information to existing knowledge for increased productivity	positive	Ja ik denk namelijk dat als het leiderschap goed is en er voldoende middelen zijn, dat je dan als resultaat krijgt dat er bereidheid ontstaat.
P7	Absorptive capacity	Employee features	Employees are able to acquire, assimilate, transforming and connecting new information to existing knowledge for increased productivity	positive	Nee, dan geloof ik de laatse. Het absorptievermogen
P7	Absorptive capacity	Employee features	Employees are able to acquire, assimilate, transforming and connecting new information to existing knowledge for increased productivity	positive	Kijk, als je iets fabriceert waar uiteindelijk de mensen die ermee moeten werken medewerkers of patiënten, als die er niet mee kunnen of willen werken dan is al dat andere eigenlijk overbodig geweest. En daarom moet je de eindgebruiker ook voortdurend meenemen in het hele proces. Die moet meedenken over het ontwerp en die moet zijn feedback kunnen geven en die moet je dus voortdurend meenemen in …
P8	Absorptive capacity	Employee features	Employees are able to acquire, assimilate, transforming and connecting new information to existing knowledge for increased productivity	positive	Nou, de verpleegkundigen die zagen er niet echt de meerwaarde van en dat heb ik toen ook gezegd. De meerwaarde die ik erin zag als teamleider, bijvoorbeeld ik word afgerekend voor de scores die gedaan worden en waar ik het vooral handig voor vind is waar wij niet zo goed voor scoren.
P8	Absorptive capacity	Employee features	Employees are able to acquire, assimilate, transforming and connecting new information to existing knowledge for increased productivity	positive	Wij scoren heel goed altijd bij neurochirurgie voor pijn registratie, maar wij niet goed op scoren is op het moment dat iemand een hoge pijn heeft en je gaat een pijnstilling geven, dat je nog een uur later weer is vraagt van hoe de pijn dan is. Het wordt wel gevraagd maar het wordt dan niet genoteerd. Dus die score, die komt niet terug, dus daar wordt ik op afgerekend, want die is altijd heel la…
P8	Absorptive capacity	Employee features	Employees are able to acquire, assimilate, transforming and connecting new information to existing knowledge for increased productivity	positive	Jawel, dat denk ik. De meeste wel. Kijk, we hebben altijd wel mensen die tegen hun pensioen aanzitten die zelf nog niet eens met apps werken, dan is het wat lastiger. Maar de meeste verpleegkundigen die kunnen daar wel goed mee omgaan denk ik.
P8	Absorptive capacity	Employee features	Employees are able to acquire, assimilate, transforming and connecting new information to existing knowledge for increased productivity	positive	Weerstand is er altijd, maar dat is menselijk volgens mij. Ze zijn eerst terughoudend, ze willen altijd eerst weten wat het precies is en wat het oplevert en dan zijn ze wel bereid om er wat voor te doen zeg maar.
P8	Absorptive capacity	Employee features	Employees are able to acquire, assimilate, transforming and connecting new information to existing knowledge for increased productivity	positive	Ik denk sommige innovaties wel en andere weer niet, dat hangt er dan van af. Zo een pijnapp ja, we moeten toch al pijnscores in vullen, daarvoor ga je niet buiten protocol of weet ik veel wat. Dus ik vraag me af in hoeverre dat dan de reden zou zijn om terughoudend te zijn, dat denk ik dus niet. Maar goed, er zullen best wel wat dingen zijn waar dat misschien wel het geval is. Ik kan nu niet zo e…
P8	Absorptive capacity	Employee features	Employees are able to acquire, assimilate, transforming and connecting new information to existing knowledge for increased productivity	positive	Ja klopt, dat is waar. Maar als bijvoorbeeld de middelen niet goed zijn en het wordt niet goed op de vloer gebracht, dan is het kansloos. Weet je, dus ik denk zeker dat het absorptievermogen en die organisatorische bereidheid dat die dan juist heel erg belangrijk zijn. Want uiteindelijk moet de bottom het doen zeg maar.
P9	Absorptive capacity	Employee features	Employees are able to acquire, assimilate, transforming and connecting new information to existing knowledge for increased productivity	positive	Nou, om het vooral samen te doen met elkaar. Mensen die het moeilijk vinden of lastig vinden, juist meenemen waarom het ingewikkeld is.We snappen allemaal dat elke verandering spannend is en onbekend is onbemind. Dus zoveel mogelijk mensen mee te nemen en je hebt er altijd een aantal die dat niet willen. Ik heb wel geleerd dat ik niet aan een dood paard ga trekken, dus dan steek ik liever mijn en…
P9	Absorptive capacity	Employee features	Employees are able to acquire, assimilate, transforming and connecting new information to existing knowledge for increased productivity	positive	Je hebt natuurlijk mensen die voorop lopen, die graag willen. Dan heb je natuurlijk een aantal meelopers en dan heb je een groepje die het echt niet wilt. En dan blijkt het ook, dat je juist de mensen die enthousiast zijn, die moet je vooral meekrijgen, dan gaan de mensen die wel willen maar een beetje twijfelen, die krijg je vanzelf wel over de brug en dan zien mensen die het echt niet willen da…
P9	Absorptive capacity	Employee features	Employees are able to acquire, assimilate, transforming and connecting new information to existing knowledge for increased productivity	positive	Wat we natuurlijk veel proberen te doen is piloten. Met een pilot kan je na de evaluatie nog dingen bijstellen. Dus we proberen vooral innovatief te zijn en te piloten, en daar weer de les uit te halen.
P9	Absorptive capacity	Employee features	Employees are able to acquire, assimilate, transforming and connecting new information to existing knowledge for increased productivity	positive	Ja, en ook vooral dingen opschrijven. Overal ophangen, wat gaat er goed, wat kan er beter. Vooral mensen het gevoel geven dat ze inspraak hebben in de nieuwe stappen die we gaan maken.
P9	Absorptive capacity	Employee features	Employees are able to acquire, assimilate, transforming and connecting new information to existing knowledge for increased productivity	positive	Nou, buiten het meenemen van het personeel is het ook belangrijk om ze verantwoordelijk te maken voor wat we afspreken met elkaar.
P9	Absorptive capacity	Employee features	Employees are able to acquire, assimilate, transforming and connecting new information to existing knowledge for increased productivity	positive	Als je iets moet en je kunt daar je eigen invloed op aanwenden, dan krijg je mensen wel mee, maar niet omdat je een lijstje moet invullen alleen omdat je het lijstje moet invullen. Het is alleen maar extra werk.
P9	Absorptive capacity	Employee features	Employees are able to acquire, assimilate, transforming and connecting new information to existing knowledge for increased productivity	positive	En niet dat ik het bedenk of dat ik het doe, maar dat we juist input nodig hebben van de mensen en dat je mensen ook gewoon het gevoel geeft dat ze daadwerkelijk mee mogen denken en mee mogen beslissen.
P10	Absorptive capacity	Employee features	Employees are able to acquire, assimilate, transforming and connecting new information to existing knowledge for increased productivity	positive	Het is ook zo dat je aan de quadruple aim denkt, het is voor de patiënt beter, want dan is de pijn spoedig onder de controle, het is voor de verpleegkundige beter. Ja, je zou hopen dat iemand sneller pijn vrij is, misschien zelfs eerder het ziekenhuis uit kan.
P10	Absorptive capacity	Employee features	Employees are able to acquire, assimilate, transforming and connecting new information to existing knowledge for increased productivity	positive	Ze willen wel, maar ze vragen zich toch af wat is nou de winst voor ons en daar is denk ik onvoldoende. Elke innovatie is ook een verandering he. Dat betekent dat je los van alle intelligentie en digitale briljantheid ook gewoon verander management moet toepassen. Dus urgentie is één, maar na urgentie komt ook zoiets als ja wat is voor mij de winst.
P10	Absorptive capacity	Employee features	Employees are able to acquire, assimilate, transforming and connecting new information to existing knowledge for increased productivity	positive	Dus blijkbaar lukt het wel om te veranderen. Je moet alleen de juiste toon bij mensen aanslaan. Er gebeurt ook heel veel wel en niet willen veranderen is niet alleen iets van gezondheidszorg he. Het geldt natuurlijk voor de hele samenleving he. Niemand wil veranderen.
P10	Absorptive capacity	Employee features	Employees are able to acquire, assimilate, transforming and connecting new information to existing knowledge for increased productivity	positive	Je moet je goed realiseren dat ook de mate van urgentie dus de mate waarin een bepaald probleem gevoeld wordt, ook bepaald of mensen of niet willen veranderen. Als jij een tactische oplossing hebt waarvoor ze in plaats van 2 uur te buffelen in 10 minuten klaar zijn, dan win je het wel. Maar ook daar moet je enorm mee uit kijken.
P10	Absorptive capacity	Employee features	Employees are able to acquire, assimilate, transforming and connecting new information to existing knowledge for increased productivity	positive	Eerst heb je urgentie, dat mensen begrijpen waarom je het wilt. Je hebt een doel, je hebt een oplossing. Je laat zien dat het werkt en dan ga je langzaam maar zeker oogsten en ergens achter aan gaan mensen zeggen ja verrek, dit was goed. Hier heb ik iets bereikt en dan verandert ook die cultuur mee
P10	Absorptive capacity	Employee features	Employees are able to acquire, assimilate, transforming and connecting new information to existing knowledge for increased productivity	positive	In the end is of mensen het willen, de mensen die het moeten doen, dat is je kritische succesfactor.
P11	Absorptive capacity	Employee features	Employees are able to acquire, assimilate, transforming and connecting new information to existing knowledge for increased productivity	positive	Wat eigenlijk goed werkte is gewoon iemand die heel veel van de afdeling af weet, dus die verpleegkundige was wel echt heel handig, daar heb je wel gelijk in.
P11	Absorptive capacity	Employee features	Employees are able to acquire, assimilate, transforming and connecting new information to existing knowledge for increased productivity	positive	Ik vind eigenlijk de aansluiting aan het zorgproces, alleen weet ik niet zo goed waar dat in past. Dus het laten aansluiten van de innovatie aan het zorgproces bij de manier van werken op de afdeling.
P11	Absorptive capacity	Employee features	Employees are able to acquire, assimilate, transforming and connecting new information to existing knowledge for increased productivity	positive	Ja ik denk dat dat het belangrijkste is, want als dat er niet is dan kun je wel geld hebben, het allemaal goed georganiseerd hebben en iemand die zegt dat je het moet doen, maar dan gaat het nooit vliegen denk ik.
P2	Absorptive capacity	Employee features	Employees are able to acquire, assimilate, transforming and connecting new information to existing knowledge for increased productivity	neutral	Ik kan dat wel bevatten denk ik als net veertiger, maar voor mijn ouders die net zestiger zijn, wordt dat wel snel een bos waarin ze kunnen verdwalen.	Absorptive capacity depends on type of person
P2	Absorptive capacity	Employee features	Employees are able to acquire, assimilate, transforming and connecting new information to existing knowledge for increased productivity	neutral	Ik denk dat verpleegkundigen absoluut wel open staan voor innovaties, maar dat je inderdaad moet oppassen dat je iets brengt wat niet per se een grote meerwaarde voor henzelf heeft. De app verlicht geen enkele last voor de verpleegkundige. Het komt erbij. Dus straks in de toekomst als de registratie van de patiënt gebruikt kan worden om de registratielast van de verpleegkundige te verlichten, dan…	The presence of the added value is essential	Added value
P2	Absorptive capacity	Employee features	Employees are able to acquire, assimilate, transforming and connecting new information to existing knowledge for increased productivity	neutral	Ja, ik denk echt dat de meerwaarde heel veel invloed heeft.	The presence of the added value is essential	Added value
P2	Absorptive capacity	Employee features	Employees are able to acquire, assimilate, transforming and connecting new information to existing knowledge for increased productivity	neutral	Ja het zal dan wel persoons afhankelijk zijn, maar ik denk dat het belangrijkste is als er echt iets voor te halen valt voor ze. Dus als we straks een verschil kunnen maken in de waarde die de patiënt in voert ook de registratielast van de verpleegkundige gaat verminderen, dan ja, dan wordt het wat. Het is dan interessante reden om te stimuleren om de app te gebruiken.	The presence of the added value is essential	Added value
P2	Absorptive capacity	Employee features	Employees are able to acquire, assimilate, transforming and connecting new information to existing knowledge for increased productivity	neutral	De mensen op de vloer moeten er echt op zitten te wachten, dan krijg je grootste kans op succes. Ik weet niet onder welk van de vijf we die het beste kunnen plaatsen. Maar je moet een app ontwikkelen waar mensen bijna om zitten te springen. Als je dat doet dan gaan mensen meteen denken, ja daar willen we mee werken.	The presence of the added value is essential
P3	Absorptive capacity	Employee features	Employees are able to acquire, assimilate, transforming and connecting new information to existing knowledge for increased productivity	neutral	Dus het kost gewoon enige tijd voordat je een innovatie helemaal goed doorgevoerd hebt, voordat iedereen het goed weet te gebruiken. Je kan zeker innoveren, maar dan op een wat langzamer tempo dan wat je soms zou willen. Innovatie is zeker wel mogelijk.	Innovation takes time, but is possible
P3	Absorptive capacity	Employee features	Employees are able to acquire, assimilate, transforming and connecting new information to existing knowledge for increased productivity	neutral	Zeker, genomen dat ze wel het nut zien van het nieuwe protocol en vooral bij de introductie van een nieuw protocol, dat verhoogt de mate waarin ze meewerken.	The presence of the added value is essential
P3	Absorptive capacity	Employee features	Employees are able to acquire, assimilate, transforming and connecting new information to existing knowledge for increased productivity	neutral	Ja, ze moeten de meerwaarde inzien. Ik bedoel het hoeft niet per se aanwezig te zijn, maar ze moeten ervan overtuigd zijn dat er een meerwaarde is.	The presence of the added value is essential
P3	Absorptive capacity	Employee features	Employees are able to acquire, assimilate, transforming and connecting new information to existing knowledge for increased productivity	neutral	Nee, ik denk dat het ziekenhuis personeel zeker innoveert en wil innoveren, maar als het ziekenhuispersoneel niet wil, dus geen absorptievermogen heeft om in dat soort termen te praten, dan kan je het ook vergeten. Dan kan je het net zo goed niet doen.	Absorptive capacity is essential for the adoption of an innovation
P4	Absorptive capacity	Employee features	Employees are able to acquire, assimilate, transforming and connecting new information to existing knowledge for increased productivity	neutral	Als jij een hele verander bereidwillige instelling hebt, dan heb ik het niet over de zorg, maar andere plekken waar dat heel makkelijk gaat. Als je denkt aan hele innovatieve bedrijven, booking.com bijvoorbeeld, maar ook bepaalde start ups bijvoorbeeld, daar gaat het ook heel makkelijk.	Absorptive capacity depends on organizational culture
P4	Absorptive capacity	Employee features	Employees are able to acquire, assimilate, transforming and connecting new information to existing knowledge for increased productivity	neutral	Je hebt uiteindelijk, of het nou top management zijn weet ik niet, maar wat je hebt zijn innovators, early adapters en laggards he. Je hebt mensen die van nature wat gaan tegen gaan hangen op het moment dat zij dingen moeten gaan doen en dat is in elke organisatie zo.	Absorptive capacity also depends on the type of people
P4	Absorptive capacity	Employee features	Employees are able to acquire, assimilate, transforming and connecting new information to existing knowledge for increased productivity	neutral	Weet je, ik vind ook dat je altijd achterom moet kijken en moet denken van oke maar als mijn toepassing dan niet succesvol wordt geïmplementeerd, sluit die dan wel aan bij een behoefte? Of ben ik wel een probleem aan het oplossen wat relevant is en wat breed gevoeld wordt?	The need should be determined, is there a relevance?
P4	Absorptive capacity	Employee features	Employees are able to acquire, assimilate, transforming and connecting new information to existing knowledge for increased productivity	neutral	Ja, je moet je echt bedenken van oke wat is het probleem wat ik oplos met deze toepassing en is dat probleem zeg maar, weegt dat voor de mensen die het moeten gebruiken? En of ze die toepassing ervoor willen inzetten, dus ben ik het probleem van die mensen aan het oplossen?	The presence of the added value is essential	added value
P5	Absorptive capacity	Employee features	Employees are able to acquire, assimilate, transforming and connecting new information to existing knowledge for increased productivity	neutral	Een ziekenhuis is namelijk wel sterk geprotocolleerd en moet ook gewoon netjes daaraan voldoen.	Hospital is protocolized
P5	Absorptive capacity	Employee features	Employees are able to acquire, assimilate, transforming and connecting new information to existing knowledge for increased productivity	neutral	Dat moet ook, want vandaag sta ik bijvoorbeeld met dit team op de afdeling, morgen sta ik met dat team op de afdeling en we moeten altijd weten waar we aan toe zijn met elkaar. Ja en als je niet helemaal ingespeeld bent, omdat je dagelijks met elkaar altijd op dezelfde manier werkt, dan dat moet je dat door protocollen organiseren. Dus dat is de makker van een groot zorgfabriek, zoals deze.	Hospital requires protocols for structure, allows others to prepare themselves.
P5	Absorptive capacity	Employee features	Employees are able to acquire, assimilate, transforming and connecting new information to existing knowledge for increased productivity	neutral	Dus het samen in kleine stukjes, in kleine sprints zoals ik het noem dingen maken die we dan ook telkens in kleine stapjes implementeren in het werkproces, dat vergroot het absorptievermogen en ook wel het gevoel van eigenaarschap , het gevoel dat het van jou is, dat het jouw innovatie is, dat je eraan bijdraagt en erover hebt nagedacht hebt, dat je er input op had, invloed op had.	In order to increase absorptive capacity, employees should feel engaged, responsible and it should be usefull to them	Ownership & responsibility
P6	Absorptive capacity	Employee features	Employees are able to acquire, assimilate, transforming and connecting new information to existing knowledge for increased productivity	neutral	Ja het moet helder zijn wat iedereens rol en functie is en dat iedereen heel goed begrijpt wat zijn taak is in die keten.
P6	Absorptive capacity	Employee features	Employees are able to acquire, assimilate, transforming and connecting new information to existing knowledge for increased productivity	neutral	Wat ik daarvan geleerd heb is dat aan de ene kant verpleegkundigen wel innovatie willen, maar als daardoor je werkwijze moet veranderen dan vinden ze dat lastig.
P6	Absorptive capacity	Employee features	Employees are able to acquire, assimilate, transforming and connecting new information to existing knowledge for increased productivity	neutral	Daarmee heb ik geleerd dat het aan de ene kant leeftijdsgebonden is. Dus bijvoorbeeld jonge verpleegkundigen die vonden het wel prima vonden om met die mobiele telefoon te werken, maar ouderen al sowieso niet.
P6	Absorptive capacity	Employee features	Employees are able to acquire, assimilate, transforming and connecting new information to existing knowledge for increased productivity	neutral	Ja, en dat is dus met de pijnapp.. Ja daar hebben we het ook al eens over gehad, hoe groot is de noodzaak? Welke registratie last levert het op en weegt dat op tegen de energie die je erin moet stoppen aan de voorkant?
P6	Absorptive capacity	Employee features	Employees are able to acquire, assimilate, transforming and connecting new information to existing knowledge for increased productivity	neutral	Ja, en kan je die meerwaarde goed overbrengen?
P6	Absorptive capacity	Employee features	Employees are able to acquire, assimilate, transforming and connecting new information to existing knowledge for increased productivity	neutral	En als je het ook hebt over absorptie vermogen, dan hangt het natuurlijk ook heel erg van de persoon af. Hoeveel informatie kan je tot je nemen? Ben je meer theoretisch ingesteld of ben je juist meer praktisch ingesteld? Dus heel erg op het individu. Hoe oud ben je? Hoe veel bereidwilligheid heb je? Nou dat is allemaal op het individu.	Type of person also affects the willingness to change	Type of person
P6	Absorptive capacity	Employee features	Employees are able to acquire, assimilate, transforming and connecting new information to existing knowledge for increased productivity	neutral	Dan heb je nog in teams. Hoe pak je dat in een team aan? Je hebt altijd voorlopers en achterlopers, wat voor leidding gevende zitten daarop? Hoeveel wordt dat gestimuleerd, geëvalueerd, geïmplementeerd? Ja dat zijn denk ik allemaal dingen die meespelen.	Different type of people affect how the innovation will be implemented	Type of person
P7	Absorptive capacity	Employee features	Employees are able to acquire, assimilate, transforming and connecting new information to existing knowledge for increased productivity	neutral	Ja, dat kunnen ze, maar dat moet wel begeleid geïmplementeerd worden. Het is niet onaardig bedoeld als ik zeg dat gezondheidszorg personeel relatief behoudend is. Ze zijn redelijk conservatief. Ze hebben het ook altijd heel druk en ze moeten altijd al een heleboel veranderingen absorberen. Organisatieveranderingen moeten bijgeschoold worden, er is altijd een reorganisatie in zo een grote organisa…	Proctolized thinking, but employees are also just very busy.	Busy
P7	Absorptive capacity	Employee features	Employees are able to acquire, assimilate, transforming and connecting new information to existing knowledge for increased productivity	neutral	Het zijn zorgmedewerkers, dus die hebben ook niet altijd veel affiniteit met technologie. Dus kan zorgpersoneel bolwerken, dat moeten ze ook. Alleen moet je het ook implementeren, dus je moet het ook goed timen. Je moet niet alles tegelijk willen en je moet het heel goed voorbereiden en begeleiden. Je moet de mensen ook meekrijgen, en uitleggen dat het een verbetering is van de kwaliteit, maar oo…	Lack of affinity for technology, but also explain the essence	Type of person & Added value is essential
P7	Absorptive capacity	Employee features	Employees are able to acquire, assimilate, transforming and connecting new information to existing knowledge for increased productivity	neutral	Je moet eigenlijk een triple aim bereiken. Je moet iets maken wat goed is voor de patiënt, je moet iets maken wat kosten bespaart, je moet in ieder geval niet voor meer kosten zorgen en het moet tegelijkertijd ook een voordeel opleveren voor diegene die het moet gebruiken, de medewerker.	Added value is essential	Triple aim
P7	Absorptive capacity	Employee features	Employees are able to acquire, assimilate, transforming and connecting new information to existing knowledge for increased productivity	neutral	En zorg personeel is schaars he, en het wordt alleen maar schaarser, dat wordt alleen maar erger, dat wordt niet minder. Dus we moeten juist systemen die de taken van de zorgverleners verlichten in plaats van verzwaren, want anders raken we ze steeds meer kwijt terwijl we ze steeds meer nodig hebben	Ease the working pressure	Added value is essential
P7	Absorptive capacity	Employee features	Employees are able to acquire, assimilate, transforming and connecting new information to existing knowledge for increased productivity	neutral	Tegelijkertijd heb je dus die technologie nodig omdat het een deel van de oplossing is. De oplossing kan zijn meer personeel, maar waar haal die vandaan. De oplossing kan ook zijn meer technologie, want ja slimmer. En in het beste geval maakt de technologie het werk ook weer interessanter, waardoor weer meer mensen zin hebben om in die gezondheidzorg als werkgever daarin te stromen.	Technology should be interesting	Added value makes it more interesting
P7	Absorptive capacity	Employee features	Employees are able to acquire, assimilate, transforming and connecting new information to existing knowledge for increased productivity	neutral	Nee, ik denk inderdaad dat de reden is dat mensen het druk hebben. Kijk, staff medewerkers zoals ik, die zitten de hele dag achter hun computer en die lezen intranet en al dat soort dingen. Ja, mensen die de hele dag van 8 tot 6 in de zorg werken die hebben daar geen tijd voor en ja die zijn inderdaad gewoon heel druk. En het zijn geen mensen met een geboren affiniteit voor informatie technologie…	Added value is essential, lack of affinity with technology	Added value is essential, lack of affinity with technology, busy
P8	Absorptive capacity	Employee features	Employees are able to acquire, assimilate, transforming and connecting new information to existing knowledge for increased productivity	neutral	Ik zit nu even te bedenken, ik zit nu bijvoorbeeld op de corona afdeling en daar zijn best wel veel dingen gewijzigd. Er is dan een protocol en dan wordt daar weer iets veranderd. Ja, als je teveel gaat wijzigen, geeft dat ook weer weerstand, dus je moet ook weer niet te veel gaan wijzigen denk ik. Maar als het uitlegbaar is en er zit een goed verhaal aan, dan denk ik dat mensen daar best bereid …	Explaining the essence of the change can help overcome resistance	Added value makes it more interesting
P9	Absorptive capacity	Employee features	Employees are able to acquire, assimilate, transforming and connecting new information to existing knowledge for increased productivity	neutral	Dus ik denk ook dat het heel goed is als je iets start om vooral na te denken wie je in je groep wilt hebben, wat levert het je op? Waar ga je de versnelling in maken zeg maar. En daarmee ook eigenaarschap bij hun neer te leggen. Dus af te spreken van stel dat je werk groepen maakt, wie is daar dan simpel gezegd de projectleider van? Wanneer moet iets opgeleverd zijn? Op welke manier? Waarom? Om …
P9	Absorptive capacity	Employee features	Employees are able to acquire, assimilate, transforming and connecting new information to existing knowledge for increased productivity	neutral	Nou protocollen zijn ook gewoon hulpmiddelen he, om te weten wat je kaders zijn om het maar zo te noemen. Wees maar blij dat er protocollen zijn, want dan doen we natuurlijk de dingen op de goede manier en zoals we ze hebben afgesproken met elkaar. Dus aan de ene kant zou dat zeker een belemmering kunnen zijn, maar aan de andere kant hebben we ze ook gewoon nodig, omdat dat nou eenmaal zo werkt.
P9	Absorptive capacity	Employee features	Employees are able to acquire, assimilate, transforming and connecting new information to existing knowledge for increased productivity	neutral	Dus tuurlijk, als je hem vanuit een donkere bril kijkt, dan kan je zeggen dat het inderdaad belemmerd, maar aan de andere kant geeft het ook gewoon houvast en weet je wat je nodig hebt en waar je aan moet voldoen en op welke manier om ergens te komen.
P9	Absorptive capacity	Employee features	Employees are able to acquire, assimilate, transforming and connecting new information to existing knowledge for increased productivity	neutral	Ik denk als ik kijk naar met name de verpleegkundige, dat het bij hun vaak ook is wat levert het op voor de patiënt? Is het beter voor de patiënt? En uiteindelijk ook, levert he een efficiëntieslag op ook voor mezelf?
P9	Absorptive capacity	Employee features	Employees are able to acquire, assimilate, transforming and connecting new information to existing knowledge for increased productivity	neutral	Ik vind het meest belangrijk de betrokkenheid van de medewerkers. Als ik iets wil en ik betrek ze er niet bij of ik voer zomaar iets in of ik doe zomaar iets zonder ze mee te nemen in het hele verhaal, dan is het gedoemd om te mislukken.
P10	Absorptive capacity	Employee features	Employees are able to acquire, assimilate, transforming and connecting new information to existing knowledge for increased productivity	neutral	Ja, maar je moet hem ook duidelijk maken. Kijk, de meerwaarde kan er zijn, maar als ik het niet weet over te brengen dan gaat het hem niet worden.
P10	Absorptive capacity	Employee features	Employees are able to acquire, assimilate, transforming and connecting new information to existing knowledge for increased productivity	neutral	Nee, ik denk dat dat aan jezelf ligt. Kijk, het is makkelijk te wijzen naar management, maar je moet voor de mensen die het gebruiken, moet je mee krijgen en diegene die het gebruikt in dit geval is de verpleging.
P10	Absorptive capacity	Employee features	Employees are able to acquire, assimilate, transforming and connecting new information to existing knowledge for increased productivity	neutral	Ja, maar dan denk je toch nog te veel dat het vanuit boven af komt. Verandering komt van onderen. Een echte verandering komt van de mensen, je moet de mensen laten zien dat het van voordeel is, dan zijn ze bereid om te kijken of het waar is, en dan moet je het winnen, dan moet je de zielen willen. Er is zeker bereidheid geweest bij de leidinggevende van verschillende afdelingen, met name de verpl…
P10	Absorptive capacity	Employee features	Employees are able to acquire, assimilate, transforming and connecting new information to existing knowledge for increased productivity	neutral	Ik denk al heel vroeg. Kijk als ik denk dat het leuk is om jouw huis een andere kleur te geven, dan kan dat met de beste bedoelingen doen, maar als jij niet van blauw houdt.. Dus je kan net zo leuk denken dat het hartstikke goed is voor de verpleging, maar als je ze niet gevraagd hebt.. Je staat met 1-0 achter als je iemand niet meeneemt. Als ik jou eerst overtuig dat blauw als je toch telkens ee…
P10	Absorptive capacity	Employee features	Employees are able to acquire, assimilate, transforming and connecting new information to existing knowledge for increased productivity	neutral	Ja, ik denk dat je daar wel een punt in hebt. We hebben richtlijnen en vanuit richtlijnen maak je een protocol he. Je moet je in principe ook houden aan protocollen en je mag ook niet afwijken. Ik denk dat je je ook moet realiseren.. en we hebben het nu over verpleging, die zijn door alle protocollen, alle indicatoren en grof gezegd alle bullshit die over ze afgeroepen is, alle administratieve la…
P10	Absorptive capacity	Employee features	Employees are able to acquire, assimilate, transforming and connecting new information to existing knowledge for increased productivity	neutral	Ik denk dat het allerbelangrijkste is dat iedereen gewoon moet weten waarom je het doet. Ik geloof niet in veranderingen van boven af als het om echt veranderen gaat van werkprocessen. Dus, je kunt het bedenken en vervolgens moet je proberen de mensen mee te nemen. En daar zit denk ik de crux, je moet de tijd nemen om te investeren in de mensen die het moeten gaan doen.
P10	Absorptive capacity	Employee features	Employees are able to acquire, assimilate, transforming and connecting new information to existing knowledge for increased productivity	neutral	Het is een soort reis. Iedereen moet mee en je moet ook niet harder lopen dan de langzaamste. Ik zeg ook wel eens je moet pleisters tegen blaren plakken. Blaren doorprikken en pleister plakken, want iedereen moet mee.
P10	Absorptive capacity	Employee features	Employees are able to acquire, assimilate, transforming and connecting new information to existing knowledge for increased productivity	neutral	Dan is iedereen helemaal enthousiast, maar je moet met name in dat begin traject enorm investeren. En als dat lukt, dat iedereen weet waar die heen loopt, dat geldt voor elke organisatie…
P10	Absorptive capacity	Employee features	Employees are able to acquire, assimilate, transforming and connecting new information to existing knowledge for increased productivity	neutral	Kijk, een aantal dingen zijn voorwaardelijk, dus die zijn meer generiek. Voor een aantal dingen gelden gewoon voor elke project afzonderlijk. Kijk absorptievermogen dat is natuurlijk altijd belangrijk. Veranderen doe je met mensen, dus het meekrijgen van je mensen, dat is waar het om graat en het hangt er natuurlijk een heel klein beetje van af wat de mate van urgentie is in die situatie, hoe mak…
P10	Absorptive capacity	Employee features	Employees are able to acquire, assimilate, transforming and connecting new information to existing knowledge for increased productivity	neutral	Dus dat is ook nog een ding. Als een verandering binnen de cultuur past van de organisatie, krijg je hem ook veel makkelijker geplaatst dan dat die echt botst met de cultuur.
P11	Absorptive capacity	Employee features	Employees are able to acquire, assimilate, transforming and connecting new information to existing knowledge for increased productivity	neutral	Ja, dan als nog moet je nog kijken hoe het past in ons verpleegkundige werk proces en bespaart het nog steeds tijd?
P1	Absorptive capacity	Employee features	Employees are able to acquire, assimilate, transforming and connecting new information to existing knowledge for increased productivity	negative	Wij worden als dokters en zusters, extreem theoretisch en protocolair opgeleid. En dat komt omdat het eerste wat een edelachtbare in de rechtbank doet als je een fout maakt, is kijken of je je aan je protocol hebt gehouden. En angst om buiten het protocol om te bewegen en daarmee een fout te maken, waardoor een patiënt schade aan ondervindt, is er absoluut. Dat worden wij in de opleiding duidelij…	Being protocolized hampers innovation acceptance
P1	Absorptive capacity	Employee features	Employees are able to acquire, assimilate, transforming and connecting new information to existing knowledge for increased productivity	negative	Want als jij als innovatieve, vrijdenkende dokter iets wil introduceren wat buiten protocol om gaat, dan heb je een hele zware campagne te voeren.	Being protocolized hampers innovation acceptance
P1	Absorptive capacity	Employee features	Employees are able to acquire, assimilate, transforming and connecting new information to existing knowledge for increased productivity	negative	Je ziet bij de pijnapp met name dat verpleging, omdat ze wat geprotcolleerd denken, dat ze het spannend vinden om zo’n pijnapp te gebruiken.	Being protocolized hampers innovation acceptance
P1	Absorptive capacity	Employee features	Employees are able to acquire, assimilate, transforming and connecting new information to existing knowledge for increased productivity	negative	Ik ben anesthesist, maar je kunt niet van een anesthesist verwachten dat die deze innovatie in het ziekenhuis kan dragen, want ik ben daar helemaal niet voor opgeleid.	Anesthesists are not capable to support such an innovation
P2	Absorptive capacity	Employee features	Employees are able to acquire, assimilate, transforming and connecting new information to existing knowledge for increased productivity	negative	Ook verpleegkundigen, die zijn wisselend digitaal vaardig. Je hebt een hele grote groep, vrije jonge groep, die halverwege je uitleg het al aan het doen zijn, omdat ze het ondertussen wel weten. Maar je hebt natuurlijk ook nog een groep niet eens per se altijd ouderen, maar onhandiger met computers, die vinden het zoals het is al eigenlijk vraagt dat alles van ze en al het nieuwe wat je doet daar…	Absorptive capacity depends on the type of person, some people are just more able to use technology than others
P2	Absorptive capacity	Employee features	Employees are able to acquire, assimilate, transforming and connecting new information to existing knowledge for increased productivity	negative	Zij hebben niet heel veel tijd om ze nog eens even een dag bij te scholen iedere maand. En ook ja, zou dat dan de gewenste situatie zijn? Dat we zoveel nieuws maken dat we mensen bij wijze van spreken uren moeten bijpraten over wat er allemaal komt? Ik vraag me ook af hoeveel mensen dat kunnen opnemen wat dat betreft en weer kunnen toevoegen aan hun werk. Wel als je het verlicht.	The presence of an added value is essential
P2	Absorptive capacity	Employee features	Employees are able to acquire, assimilate, transforming and connecting new information to existing knowledge for increased productivity	negative	Niet omdat ze het niet hebben, maar omdat mensen gewoon absorberen wat ze zelf willen. Ik vrees dat ze niet echt aan de PijnApp willen. Hoe jammer dat ook is hoor.	The willingess to absorb depends on the interests of an employee
P3	Absorptive capacity	Employee features	Employees are able to acquire, assimilate, transforming and connecting new information to existing knowledge for increased productivity	negative	Nou, het kost altijd enige tijd tot een innovatie goed is doorgedrongen op de werkvloer. Ik bedoel ik kan niet nu naar een afdeling stappen en zeggen morgen doen we zo, en dan er vanuit gaan van dat iedereen het dan anders doet.	Innovations take time
P4	Absorptive capacity	Employee features	Employees are able to acquire, assimilate, transforming and connecting new information to existing knowledge for increased productivity	negative	En er zijn ziekenhuizen, ik bedoel instellingen die van nature wat meer conservatief zijn en ik denk ziekenhuizen wat meer bij die tweede groep horen dan bij de eerste. Dat heeft voor een deel ook te maken het feit dat we voor mensen aan het zorgen zijn, dat je dat veilig wilt doen volgens protocollen en echt ons best.	Hospitals are conservative
P4	Absorptive capacity	Employee features	Employees are able to acquire, assimilate, transforming and connecting new information to existing knowledge for increased productivity	negative	Want ja de zorgverleners en de ontwikkelaars van zo’n toepassing zijn daar ook onvoldoende voor opgeleid denk ik.	Employees are insufficiently educated
P4	Absorptive capacity	Employee features	Employees are able to acquire, assimilate, transforming and connecting new information to existing knowledge for increased productivity	negative	Misschien dat sommige daar super handig in zijn hoor, maar ik denk dat daar nog wel wat hulp bij zou kunnen komen.	Not clear whether absorptive capacity is there
P4	Absorptive capacity	Employee features	Employees are able to acquire, assimilate, transforming and connecting new information to existing knowledge for increased productivity	negative	En er is ook een soort van internal resistance zeg maar in instellingen, dat af en toe maakt dat iets wel of niet makkelijk geïmplementeerd kan worden.	Internal resistance influences the implementation
P5	Absorptive capacity	Employee features	Employees are able to acquire, assimilate, transforming and connecting new information to existing knowledge for increased productivity	negative	Ja, daar zit mijn zin zien één van de faal factoren van de implementatie, want ja zolang de verpleegkundige niet voelt dat het en beter is voor de patiënt, maar ook hem of haar werk ontneemt, gaat die verpleegkundige het ook niet promoten.	The presence of an added value is essential
P5	Absorptive capacity	Employee features	Employees are able to acquire, assimilate, transforming and connecting new information to existing knowledge for increased productivity	negative	Ja, ik ben het helemaal eens. Dus ik denk dat er ontzettend veel mensen werken in het OLVG die echt het beste willen en die ruimdenkend zijn, maar dagelijks wel gehinderd worden doordat het gewoon zwaar geprotocolleerd is.	being protocolized hampers innovative thinking
P6	Absorptive capacity	Employee features	Employees are able to acquire, assimilate, transforming and connecting new information to existing knowledge for increased productivity	negative	Wat ik ook wel merk en ook wel van Florian hoor, dat is onze CNIO, dat er duizenden oplossingen zijn, maar voor welk probleem dan precies? Dus je moet wel een oplossing vinden voor het probleem. Er zijn dus heel veel voor de hand liggende zaken, waarvan ik denk nou dat we daar nog steeds niet mee werken snap ik niet. Maar dat kan dan blijkbaar niet.	Is there a need for the innovation?
P6	Absorptive capacity	Employee features	Employees are able to acquire, assimilate, transforming and connecting new information to existing knowledge for increased productivity	negative	Eerst met een werkgroepje verpleegkundigen erbij betrokken enzovoort. Dus daar hebben we het wel meer gestructureerd gedaan dan met de PijnApp.	Start small
P6	Absorptive capacity	Employee features	Employees are able to acquire, assimilate, transforming and connecting new information to existing knowledge for increased productivity	negative	Daar heb ik, laat ik het dan zo maar zeggen, daar heb ik nooit eigenaarschap over gevoeld. Het is dan de pijnapp van Bram. Het is ook altijd van Bram, het is nog steeds niet van ons..	Being engaged with the innovation is essential	Ownership
P6	Absorptive capacity	Employee features	Employees are able to acquire, assimilate, transforming and connecting new information to existing knowledge for increased productivity	negative	als je zegt van die PijnApp moet organisatie breed geïmplementeerd worden en hoe moet je dat aanpakken? Dan is het denk ik wel heel belangrijk dat je bijvoorbeeld op alle afdelingen eigenaarschap moet creëren, want zolang die PijnApp van Bram blijft, letterlijk in de wandelgang, ja dan ga ik niet denken dat ik daar iets mee moet.	Engage the users of the employees	Ownership
P6	Absorptive capacity	Employee features	Employees are able to acquire, assimilate, transforming and connecting new information to existing knowledge for increased productivity	negative	Maar in het ziekenhuis duurt dat toch allemaal best wel lang, want hoelang bestaat die apple watch al? En wat doen wij hiermee met die zaken in het ziekenhuis? Zeg maar in het verpleegkundig perspectief telt dat tot het daadwerkelijk op de werkvloer is geïmplementeerd, vrij weinig denk ik.
P7	Absorptive capacity	Employee features	Employees are able to acquire, assimilate, transforming and connecting new information to existing knowledge for increased productivity	negative	Kijk, in de afgelopen 10 jaar ofzo hebben we altijd veel nadruk gelegd op de patiënt staat centraal, dus het patiënt gericht werken. Dat heeft er wel toe geleid dat ook zorgmedewerkers, zowel verpleegkundigen als artsen, steeds meer systemen moeten gebruiken, steeds meer data moeten invoeren en de zorg medewerkers en de zorg professionals die denken ook van ja het is leuk dat de patiënt centraal …
P7	Absorptive capacity	Employee features	Employees are able to acquire, assimilate, transforming and connecting new information to existing knowledge for increased productivity	negative	Ja, je kunt niet meer aankomen in 2020 met nieuwe systemen die zorgen voor een extra administratieve last, want daar is de grens overschreden. Mensen moeten met patiënten zorg bezig zijn en niet met de boekhouding of de data invoeren of iets anders.
P7	Absorptive capacity	Employee features	Employees are able to acquire, assimilate, transforming and connecting new information to existing knowledge for increased productivity	negative	Nee, nee maar het is duidelijk he. Gezien het hele verhaal, mensen hebben het druk en die houden niet van nog meer administratie en als er dan een app komt die meer werk kost, dan ga je die natuurlijk niet aanraden om die te gebruiken, want je schiet jezelf in je voet, daar komt het op neer. Zo simpel is dat.
P8	Absorptive capacity	Employee features	Employees are able to acquire, assimilate, transforming and connecting new information to existing knowledge for increased productivity	negative	Zoals wij het gepresenteerd kregen, was het dat het op de poli eigenlijk al met de patiënten besproken was en dat patiënten het eigenlijk al geïnstalleerd zouden hebben en dat misschien eentje er tussen door zou glippen die dat niet had, en dat wij dan even extra aandacht aan moesten geven. Maar de ervaring leerde op de afdeling dat merendeel van de patiënten er nooit van gehoord had, waardoor he…	Other parts
P8	Absorptive capacity	Employee features	Employees are able to acquire, assimilate, transforming and connecting new information to existing knowledge for increased productivity	negative	Maar ja, als dan iedere keer een patiënt wordt opgenomen en die ligt een uur later op de OK, dan heeft die er ook geen zin meer in. Dus heel veel patiënten die hebben het nooit geïnstalleerd.
P8	Absorptive capacity	Employee features	Employees are able to acquire, assimilate, transforming and connecting new information to existing knowledge for increased productivity	negative	Kijk, ik ben er wel achter aan gegaan in zoverre, ik heb er wel de moeite voor genomen om te gaan kijken welke patiënten er niet van af weten en hoe komt dat dan? Welke verpleegkundige was dat? En we hebben dat ook terug gekoppeld aan bram, maar weet je, de verpleegkundigen die hebben er niet genoeg uit kunnen halen om daar ook echt bewust achter aan te gaan zeg maar.	The app did not have an added value	added value is essential
P8	Absorptive capacity	Employee features	Employees are able to acquire, assimilate, transforming and connecting new information to existing knowledge for increased productivity	negative	Ja, precies. Kijk, het was wel nieuw en ze moesten het alsnog zelf invullen, omdat we vooral wilden kijken of de pijn die de patiënt invult, is die gelijk aan wat die met de verpleegkundigen bespreekt? Dus ja, zij voelden daar geen profijt van zeg maar.	It was rather a tool to control, but in practice it didnt ease the administrative burden	Added value is essential
P8	Absorptive capacity	Employee features	Employees are able to acquire, assimilate, transforming and connecting new information to existing knowledge for increased productivity	negative	Nee, en patiënten die liggen ook relatief kort hier bij de neurochirurgie. Dus ja, het grotendeel van de dag liggen ze op de OK. Je doet ’s avonds nog even een pijn score en ’s morgens en dan gaan ze al weer naar huis. Het is ook niet dat een patiënt 4 dagen ligt en je ook daardoor 12 scores niet zelf hoeft te doen.	Duration of stay affects willingsness to use	Lacking significance for the patient
P8	Absorptive capacity	Employee features	Employees are able to acquire, assimilate, transforming and connecting new information to existing knowledge for increased productivity	negative	Ja. De pijn wordt wel nagevraagd, want dat is wel belangrijk.. Alleen wat ik zeg, het leverde niks op, geen tijdswinst. Het kostte eigenlijk alleen maar tijd omdat er zoveel patiënten waren die niet wisten wat het was, die wisten niet hoe het werkte, die nog geholpen moesten worden met het installeren. Dus het kostte ze heel veel tijd en het leverde eigenlijk niks op.	It took more time using the PainApp	Added value is essential
P8	Absorptive capacity	Employee features	Employees are able to acquire, assimilate, transforming and connecting new information to existing knowledge for increased productivity	negative	Kijk ik heb in het begin al gezegd dat ik best mee wil doen met een Pilot, alleen moet het wel iets opleveren en moet het niet een extra belasting zijn voor het team, die het toch al druk genoeg hebben en dat was het nu wel.	Added value is essential	Added value is essential
P8	Absorptive capacity	Employee features	Employees are able to acquire, assimilate, transforming and connecting new information to existing knowledge for increased productivity	negative	Ja, maar omdat er te weinig patiënten waren die de app op hun telefoon hadden en die ook zelf het nut hiervan zagen en die ook zoiets hadden van we zijn goed geïnformeerd, dit lijkt ons nuttig..	Added value is essential
P8	Absorptive capacity	Employee features	Employees are able to acquire, assimilate, transforming and connecting new information to existing knowledge for increased productivity	negative	Omdat de patiënten gewoon relatief kort liggen en als je dan maar een paar patiënten hebt die ervan weten en die weten wat ze ermee moeten, dan ja dan haal je er te weinig uit denk ik.	Duration of stay affects willingsness to use	Added value is essential
P8	Absorptive capacity	Employee features	Employees are able to acquire, assimilate, transforming and connecting new information to existing knowledge for increased productivity	negative	We hebben het ook nog geprobeerd en we hebben er alles aan gedaan hoor, want we hebben ook gezegd van laten we kijken of we die informatie folders op de polikliniek aan de patiënt kunnen geven. Dus die hebben we bij de opname pakketjes gedaan, zodat de patiënt in ieder geval de folder heeft en dan nog komen ze met, dat weet ik niet hoor, dat hoef ik niet.	Patient folders at the Poli, but the patients are still not willing	Lacking significance for the patient
P8	Absorptive capacity	Employee features	Employees are able to acquire, assimilate, transforming and connecting new information to existing knowledge for increased productivity	negative	Er zijn zo weinig patiënten die het ook echt willen gebruiken en die het ook echt hebben, dus de Pijn aandacht velders hadden op een gegeven moment ook niet heel erg de motivatie meer om er ook nog mee verder aan de slag te gaan.	Patients are not willing to use	Added value is essential
P8	Absorptive capacity	Employee features	Employees are able to acquire, assimilate, transforming and connecting new information to existing knowledge for increased productivity	negative	Er is wel genoeg aandacht geweest voor pijn, maar de app an sich zeg maar en wat het ons opleverder, dat hebben ze gewoon niet voldoende uit kunnen halen.	There was no added value	Added value is essential
P8	Absorptive capacity	Employee features	Employees are able to acquire, assimilate, transforming and connecting new information to existing knowledge for increased productivity	negative	Ja, dat denk ik en omdat je de efficiëntie er niet van inziet. Kijk, zie je echt die efficiëntie ervan in dan voel je die noodzaak ook veel meer.	It was not efficient	Added value is essential
P10	Absorptive capacity	Employee features	Employees are able to acquire, assimilate, transforming and connecting new information to existing knowledge for increased productivity	negative	Ja, ze kwamen bij mij praten van hoe kunnen we het verder vorm geven, want het OLVG heeft daar op een gegeven moment ook een soort van onderzoek subsidie in gestopt. Ze hebben een fors bedrag gekregen om het verder te ontwikkelen. Dus daar is allemaal wel support in gegeven. Maar ja zo zie je dus ondanks dat al die support gegeven wordt, ondanks je bewijst dat het een goed ding is, dat het alsnog…
P10	Absorptive capacity	Employee features	Employees are able to acquire, assimilate, transforming and connecting new information to existing knowledge for increased productivity	negative	Kijk het is een app bedoeld voor patiënten, maar die medewerkers die zijn onvoldoende meegenomen denk ik. Maar dat is een gevoel he. Ik ben er niet bij geweest 5 jaar geleden, maar als ik er nu naar kijk zeg ik volgens mij is die medewerker onvoldoende meegenomen.
P10	Absorptive capacity	Employee features	Employees are able to acquire, assimilate, transforming and connecting new information to existing knowledge for increased productivity	negative	Kijk, hoe goed je bedoeling ook is en ook hoe krachtig je innovatie ook is, maar als ik niet mee heb mogen beslissen. Ik bedoel als ik niet heb mee mogen beslissen over de kleur bij wijze van spreken, dan word je niet blij. Hoe goed de bedoeling ook was.
P10	Absorptive capacity	Employee features	Employees are able to acquire, assimilate, transforming and connecting new information to existing knowledge for increased productivity	negative	Precies, als het voor iedereen zonneklaar is, dan doet iedereen het. Daar hoef je geen punt over te maken. In feite is het een app die iets makkelijker maakt he, die ondersteunend is aan. Daar moet je ook goed realiseren, ook voor verpleging.
P10	Absorptive capacity	Employee features	Employees are able to acquire, assimilate, transforming and connecting new information to existing knowledge for increased productivity	negative	Er zitten daar heel veel tieners in, dus ze moeten echt een andere manier van werken gaan aanleren en dan zeggen ze ja maar wat dat dat ding bij mij oplevert is beperkt. Dan zegt ze ja waarom zou ik dat op deze manier gaan doen? Het is leuk voor de patiënt maar wat heb ik eraan? Dan wordt het een lastiger gesprek.
P10	Absorptive capacity	Employee features	Employees are able to acquire, assimilate, transforming and connecting new information to existing knowledge for increased productivity	negative	En bijvoorbeeld kan je zeggen, op het moment dat je een app maakt waardoor de verpleging niet naar de patiënt toe hoeft om te vragen of hij pijn heeft, kan je heel leuk vinden, maar ik heb ook verpleegkundigen horen zeggen dat ze toch nog even naar de patiënt toe gaan en waarom ze dan niet gewoon zouden vragen of de patiënt pijn heeft? Want het is oneindig veel vriendelijk dan dat ik het via een …
P10	Absorptive capacity	Employee features	Employees are able to acquire, assimilate, transforming and connecting new information to existing knowledge for increased productivity	negative	En als jij bedenkt dat je een fantastisch plan hebt en op het moment dat je het gaat beginnen, de mensen die het moeten gaan uitvoeren je aanzitten te kijken van goh leuk, dat had ik ook graag geweten, dan is het plan mislukt. Dus het is een beetje zoals een veldslag he, de voorbereiding is het werk. Het opstellen van je troepen is je werk.
P10	Absorptive capacity	Employee features	Employees are able to acquire, assimilate, transforming and connecting new information to existing knowledge for increased productivity	negative	Dus dan denk je van, ik verander iets waardoor het helpt. Nee je verandert helemaal niks, want de cultuur is de cultuur. Dus je moet ook nog heel erg uit kijken voordat je verandering doorvoert die gewoon tegen de cultuur van het huis ingaan he.
P10	Absorptive capacity	Employee features	Employees are able to acquire, assimilate, transforming and connecting new information to existing knowledge for increased productivity	negative	Een ander dingetje wat een ander aardigheidje is, is het not-invented-by-us. Ik heb het niet bedacht dus het kan niet deugen.
P10	Absorptive capacity	Employee features	Employees are able to acquire, assimilate, transforming and connecting new information to existing knowledge for increased productivity	negative	Ja dat zijn gekke dinge en dat zit dus in die mensen, in die cultuur. Ik heb het niet bedacht dus het kan niet goed zijn.
P1	Absorptive capacity	Communication structures	Communication structures within the hospitals allows for new information/knowledge to be spread throughout the organization enabling adoption of eHealth innovations	positive	Nou, als je campagne wilt voeren in het OLVG dan zijn daar kanalen voor. Heel eenvoudig. Je kan bijvoorbeeld een broodje kennis gaan doen.	Broodje kennis is an event where people can get free lunch and get informed regarding a certain topic
P2	Absorptive capacity	Communication structures	Communication structures within the hospitals allows for new information/knowledge to be spread throughout the organization enabling adoption of eHealth innovations	positive	Klinische lessen geven op een afdeling, dat heeft ook wel invloed. Maar ook key users, dat je gaat zorgen dat een groepje verpleegkundigen je PijnApp zeg maar adopteert op een afdeling en dat die ervoor gaan zorgen dat ook die collega’s het gaan gebruiken. Dat die dus nou de collega die het lastig vindt om die instructies te lezen en dan te zien wat hij dan moet doen dat die gewoon praktische laa…	Face to face is more effective than digital
P2	Absorptive capacity	Communication structures	Communication structures within the hospitals allows for new information/knowledge to be spread throughout the organization enabling adoption of eHealth innovations	positive	Ik denk eigenlijk nog meer gewoon ambassadeurs, gewoon mensen op de vloer die weten hoe de app werkt en dat die ervoor gaan zorgen dat hun collega’s ook erin meegaan. Ik denk dat daar echt een hele grote kracht zit.	Someone physically being present to motivate and instruct others has a great impact
P2	Absorptive capacity	Communication structures	Communication structures within the hospitals allows for new information/knowledge to be spread throughout the organization enabling adoption of eHealth innovations	positive	Ja, maar ook die zo nodig vertelt wat er anders in een mailtje of bericht staat. Gewoon praktisch: echt deze patiënt heeft uitleg gekregen op de poli over de PijnApp, laten we er nou voor zorgen dat die patiënt het echt gaat gebruiken op de afdeling. Wat moet je dan doen, wat vertel je de patiënt, wat moet er geactiveerd worden. Ik denk dat dat nog krachtiger werkt dan dat mensen dat ergens moete…	Face to face is more effective than digital
P3	Absorptive capacity	Communication structures	Communication structures within the hospitals allows for new information/knowledge to be spread throughout the organization enabling adoption of eHealth innovations	positive	Ik denk dat voor deze PijnApp specifiek, en voor de meeste dingen overigens, denk ik dat als je iemand vindt die daar gemotiveerd voor is. Een gemotiveerde verpleegkundige op de afdeling, dat je het via daar wel goed kan introduceren en dat die dan de collega in mee kan nemen.	A great motivated and 'early adopter' has a great power to get the rest along
P3	Absorptive capacity	Communication structures	Communication structures within the hospitals allows for new information/knowledge to be spread throughout the organization enabling adoption of eHealth innovations	positive	Ja, en als je dat dan op kleine schaal doet, dus klein begint en dan langzaam uit rolt over de organisatie, dan denk ik dat je een hele boel zou kunnen doen.	Innovations should initiate small at the department and spread to other departments in a later stage.
P3	Absorptive capacity	Communication structures	Communication structures within the hospitals allows for new information/knowledge to be spread throughout the organization enabling adoption of eHealth innovations	positive	Ja, of klein beginnen bij een afdeling, dat je het daarna pas uitrolt over de andere afdelingen. Ik zie daar wel een groot voordeel van als je het op die manier uitrolt.	Innovations should initiate small at the department and spread to other departments in a later stage.
P3	Absorptive capacity	Communication structures	Communication structures within the hospitals allows for new information/knowledge to be spread throughout the organization enabling adoption of eHealth innovations	positive	Het meeste verspreiden we via de teamleiders van de verpleegkundigen op de verschillende afdelingen of direct aan de desbetreffende verpleging. We hebben hiervoor de operatie kamer een nieuwsbrief die wekelijks verstuurt wordt die allerlei dingen kunnen communiceren. We kunnen het doen via A-net, dus onze intranet pagina en we kunnen het in werkoverleggen bespreken en daar aankondigen.	Communication goes through nurses and team leaders, a newsletter and A-net.
P3	Absorptive capacity	Communication structures	Communication structures within the hospitals allows for new information/knowledge to be spread throughout the organization enabling adoption of eHealth innovations	positive	Meestal doen we dat dan bij de verpleegkundige op de afdeling die dat dan weer verder implementeert op de afdeling zelf.	Communication should occur on the department itself
P5	Absorptive capacity	Communication structures	Communication structures within the hospitals allows for new information/knowledge to be spread throughout the organization enabling adoption of eHealth innovations	positive	Het is een combinatie wat mij betreft, van de middelen, het absorptievermogen en dat je dat samen kort cyclisch doet, dat je het in samenwerking doet. Niet verzuild dat de afdeling daar hoog in de toren verzint hoe het komende jaar iets in elkaar zit voor wat wij volgend jaar hier op de vloer dan moeten gaan gebruiken.	Employees should be engaged with cycli, as that allows an increase in absorptive capacity and thus, more acceptance.
P6	Absorptive capacity	Communication structures	Communication structures within the hospitals allows for new information/knowledge to be spread throughout the organization enabling adoption of eHealth innovations	positive	We hebben alleen die nieuws brief. Die krijgt iedereen in de email en die kan iedereen lezen waar die dan ook op dat moment maar is. Ik zeg ook altijd dat er een nieuwsbrief is en ik verwacht van je dat je die leest.
P7	Absorptive capacity	Communication structures	Communication structures within the hospitals allows for new information/knowledge to be spread throughout the organization enabling adoption of eHealth innovations	positive	Ja, daar besteden we natuurlijk erg veel aandacht aan. We hebben niet alleen intranet maar we hebben ook een personeelsblaadje, we hebben elke week ook nog weer een gedrukte uitgave van de belangrijke punten die op intranet staan. We benaderen mensen rechtstreeks via email, via brieven, via hun leidinggevende. We hebben zeg maar alle informatiekanalen die je kan bedenken, die hebben we. Ja, ik zo…
P7	Absorptive capacity	Communication structures	Communication structures within the hospitals allows for new information/knowledge to be spread throughout the organization enabling adoption of eHealth innovations	positive	Maar ja, mensen bereiken op de juiste manier met de juiste boodschap, ja dat blijft gewoon een moeilijk ding. Daarom hebben we een afspraak marketing en communicatie, die zich eigenlijk voortdurend mee bezig houden ook met de interne communicatie van z’n eigen medewerkers.
P7	Absorptive capacity	Communication structures	Communication structures within the hospitals allows for new information/knowledge to be spread throughout the organization enabling adoption of eHealth innovations	positive	En daarnaast hebben we ook zoiets genaamd broodje kennis, dat is dan over een bepaald onderwerp waar een half uur een verhaal over wordt verteld en mensen komen daar naartoe omdat het interessant verhalen zijn, ze komen er ook naartoe omdat het gezellig is en omdat er gratis lunch aangeboden wordt. Ja zo proberen we een hele boel dingen te doen om mensen ergens voor te interesseren en te bereiken
P8	Absorptive capacity	Communication structures	Communication structures within the hospitals allows for new information/knowledge to be spread throughout the organization enabling adoption of eHealth innovations	positive	Ja, zeker. En Bram is meerdere keren op de afdeling geweest om een klinische les te geven. Die is in het begin bijna dagelijks langs geweest om te vragen hoe het ging. Dus die was zichtbaar, dat was ook fijn.
P8	Absorptive capacity	Communication structures	Communication structures within the hospitals allows for new information/knowledge to be spread throughout the organization enabling adoption of eHealth innovations	positive	Nou, wij kregen de folders van Bram of de stagiaire afgeleverd, en de beschrijvingen voor de verpleegkundigen en de patiënten. Dat soort dingen waren allemaal goed geregeld.
P8	Absorptive capacity	Communication structures	Communication structures within the hospitals allows for new information/knowledge to be spread throughout the organization enabling adoption of eHealth innovations	positive	Ja, nou hier met de pijn app was het denk ik goed dat bram hier paar keer op de afdeling is geweest om dit uit te leggen, want dat had ik misschien ook wel kunnen doen, maar het komt denk ik wel anders over als iemand die het heeft ontwikkeld en er dagelijks mee bezig is dat die dat over brengt en die kan dan ook vragen beantwoorden die ik dan niet kan beantwoorden.
P8	Absorptive capacity	Communication structures	Communication structures within the hospitals allows for new information/knowledge to be spread throughout the organization enabling adoption of eHealth innovations	positive	En natuurlijk is het denk ik heel handig dat er op intranet en dat soort dingen het belang van innovatie is, maar dat is er genoeg. Dus dat men weet dat dit een lerend ziekenhuis is, dat we veel met innovatie doen en dat soort dingen. Dat is ook belangrijk. Maar dat maakt denk ik ook wel dat absorptie vermogen groter. Als je mensen daarover informeert dan weten ze dat het er is en dan weten ze oo…
P8	Absorptive capacity	Communication structures	Communication structures within the hospitals allows for new information/knowledge to be spread throughout the organization enabling adoption of eHealth innovations	positive	Nou, wij kregen de folders van Bram of de stagiaire afgeleverd, en de beschrijvingen voor de verpleegkundigen en de patiënten. Dat soort dingen waren allemaal goed geregeld.
P9	Absorptive capacity	Communication structures	Communication structures within the hospitals allows for new information/knowledge to be spread throughout the organization enabling adoption of eHealth innovations	positive	Nou, we moeten wel, want anders kom je landelijk natuurlijk niet meer mee. Dus we moeten wel innovatief zijn en we hebben gelukkig wel heel veel innovatieve dokters hier rondlopen en natuurlijk veel mensen bij kwaliteit en verbetering lopen die altijd bereid zijn om mee te denken. We hebben natuurlijk een heel strategie team die altijd bereid is om mee te denken. Het is niet een kwestie van zoude…
P9	Absorptive capacity	Communication structures	Communication structures within the hospitals allows for new information/knowledge to be spread throughout the organization enabling adoption of eHealth innovations	positive	Hoe meer zichtbaar, hoe meer duidelijkheid je erover geeft, hoe beter dat is.
P9	Absorptive capacity	Communication structures	Communication structures within the hospitals allows for new information/knowledge to be spread throughout the organization enabling adoption of eHealth innovations	positive	Als je dingen ergens ophangt dan lezen mensen erover heen, dus wat mij betreft staat herhalen, herhalen en nog is een keer herhalen en bespreken zodat het blijft en dan staat het dus echt op de voorgrond.
P9	Absorptive capacity	Communication structures	Communication structures within the hospitals allows for new information/knowledge to be spread throughout the organization enabling adoption of eHealth innovations	positive	Door ze in werkgroepen te zetten, door ze op de hoogte te stellen, door zaken te bespreken, door desnoods het in de nieuwsbrief te zetten door het onderwerp van het gesprek te laten zijn tijdens de koffie, door flappen op te hangen waarop ze input op mogen geven. Als je mensen het gevoel geeft dat ze erbij betrokken zijn, dat levert gewoon heel veel op.
P10	Absorptive capacity	Communication structures	Communication structures within the hospitals allows for new information/knowledge to be spread throughout the organization enabling adoption of eHealth innovations	positive	Of je het altijd zelf moet doen is anders, maar je moet iedereen mee hebben. Je moet je goed realiseren dat over het algemeen de grootste criticaster dat zijn in het geval van verpleegkundigen vaak de wat oudere verpleegkundigen die het allemaal wel gezien hebben. Als je die meekrijgt dan heb je de slag gewonnen, want dat zijn vaak zulke geweldige ambassadeurs voor de rest van je project dat dat …
P10	Absorptive capacity	Communication structures	Communication structures within the hospitals allows for new information/knowledge to be spread throughout the organization enabling adoption of eHealth innovations	positive	Ik denk dat dat veel beter helpt. Ook omdat als je een verpleegkundige bent, dan laat je je makkelijker overtuigen door een verpleegkundige dan een dokter of een manager. Ik bedoel, zo werkt dat gewoon. Als je baas of je collega het zegt, dat werkt toch anders.
P11	Absorptive capacity	Communication structures	Communication structures within the hospitals allows for new information/knowledge to be spread throughout the organization enabling adoption of eHealth innovations	positive	Maar wat uiteindelijk echt goed gewerkt heeft en dat zal met zo’n pijnapp ook wel zo zijn, is dat we gewoon op een aantal dagen op meerdere afdelingen live zijn gegaan. We hadden op elke afdeling key users getraind en dan konden er allemaal verpleegkundigen gedurende de maand elke keer op een vaste tijdstip naar onze academie gaan om uitleg te krijgen van het systeem en toen hebben we na die maan…
P11	Absorptive capacity	Communication structures	Communication structures within the hospitals allows for new information/knowledge to be spread throughout the organization enabling adoption of eHealth innovations	positive	Die gingen dan met groepjes van 2 dus een super user en een arts samen een afdeling op. Op het moment dat de metingen gedaan werden dus op het moment als er metingen met die pijn app worden gedaan, dat je dan dus daar gewoon rond loopt op de afdeling en meekijkt hoe het gebeurd en dan tips geeft van zo moet je het gebruiken en dit is de bedoeling. Je zag ook gedurende die twee dagen zag je dat je…
P11	Absorptive capacity	Communication structures	Communication structures within the hospitals allows for new information/knowledge to be spread throughout the organization enabling adoption of eHealth innovations	positive	Ja precies iemand aan wie je vragen kan stellen die dingen oplost als er problemen zijn, die ook laat zien hoe het moet. Op een gegeven moment dan loopt het gewoon en snapt iedereen het en hebben ze het gezien en gehad.
P11	Absorptive capacity	Communication structures	Communication structures within the hospitals allows for new information/knowledge to be spread throughout the organization enabling adoption of eHealth innovations	positive	Dus eerst wel er voor zorgen dat iedereen het nieuwe gezien heeft en dan kun je als ze een soort van training hebben gehad en toen was het ook wel beschikbaar op de afdeling. Toen na die maand dat iedereen getraind was, dan waren ze er nog aanwezig om te laten zien hoe het moet.
P11	Absorptive capacity	Communication structures	Communication structures within the hospitals allows for new information/knowledge to be spread throughout the organization enabling adoption of eHealth innovations	positive	Eigenlijk wilden we het zo doen dat als je niet kwam, dat je dan ook een toegang kreeg tot de applicatie. Het liefst hebben we dat ook zo, want dan is iemand geschoold of getraind en dan mag die erin. Uiteindelijk is iedereen wel getraind maar we hebben het volgens mij niet verplicht gesteld. Net als met die pijnapp bijvoorbeeld ook, dit zorgde er ook voor dat je sneller erdoor kon werken dus dat…
P11	Absorptive capacity	Communication structures	Communication structures within the hospitals allows for new information/knowledge to be spread throughout the organization enabling adoption of eHealth innovations	positive	Iedereen had ook graag daar naar toe willen gaan en we hadden via de teamleiding geregeld dat zij iedereen er naar toe zouden sturen naar die training. Dat werd dus wel door de leiding gezegd dat je moest gaan.
P11	Absorptive capacity	Communication structures	Communication structures within the hospitals allows for new information/knowledge to be spread throughout the organization enabling adoption of eHealth innovations	positive	Ja, en het waren dan ook gewoon tijdstippen dat het tijdens de pauze werd gedaan. Dus dan kon je in een kwartiertje of een half uur even daar naartoe gaan. Het werd wel makkelijk gemaakt om er naar toe te gaan
P11	Absorptive capacity	Communication structures	Communication structures within the hospitals allows for new information/knowledge to be spread throughout the organization enabling adoption of eHealth innovations	positive	Ik zou kijken of dat geen wat je doet, of dat aansluit bij het zorgproces en hoe kan je dat dan doen? Wij hebben zeg maar een CMIO en een CNIO, ik zou sowieso daar toetsen daar of je innovatie erbij past, omdat zij goeie kennis hebben over het zorgproces denk ik. En daarnaast als zij het een goed idee vinden, dan hebben zij ook de macht om andere mensen in het zorgproces te overtuigen dat het een…
P1	Absorptive capacity	Communication structures	Communication structures within the hospitals allows for new information/knowledge to be spread throughout the organization enabling adoption of eHealth innovations	neutral	Dus er zijn weinig mogelijkheden. Er zijn wel mogelijkheden om campagne te voeren, maar er zijn geen middelen om campagne te voeren, dat moet je zelf bepalen.	Communication channels are limited.
P2	Absorptive capacity	Communication structures	Communication structures within the hospitals allows for new information/knowledge to be spread throughout the organization enabling adoption of eHealth innovations	neutral	Nee, het is gewoon een hele lastige balans. Er komt heel veel op verpleegkundigen af en ik denk dat het wel meer is dan wat ze kunnen verwerken. Dus ja, misschien is het slimmer dat om slimmer te gaan doen eigenlijk. Want als je meer op mensen af gaat sturen, komt er dan ook meer aan? Ik denk dus van niet. Want op een gegeven moment moeten mensen toch wel een paar dingen links en rechts laten voo…	Smarter communication is more effective.
P2	Absorptive capacity	Communication structures	Communication structures within the hospitals allows for new information/knowledge to be spread throughout the organization enabling adoption of eHealth innovations	neutral	Als je mensen een mail stuurt, er zijn altijd wel mensen bij wie die onderin de bak beland en eigenlijk niet echt super goed gelezen wordt. Het is eigenlijk hetzelfde als met intranet. En in die zin landt het denk ik wel als je probeert het op verschillende manieren op mensen te brengen, dus een klinisch les geven en een mailtje sturen en de key users erbij betrekken. Want dan heb je kans dat je …	Mail is not effective, whereas more different ways to connect different kinds of people is more promising.
P5	Absorptive capacity	Communication structures	Communication structures within the hospitals allows for new information/knowledge to be spread throughout the organization enabling adoption of eHealth innovations	neutral	Dus het mag best in korte cycli. Wij doen hier sprints, zo noemen we dat, van een week of drie en dan leveren we iets op en dan wordt dat in de praktijk het liefst meteen al geïmplementeerd en gebruikt en geëvalueerd, feedback komt terug en dan neem je het voor de volgende sprint weer mee.	Sprints/cycli are used for implementation in which the innovation will be evaluated and feedbacked.
P5	Absorptive capacity	Communication structures	Communication structures within the hospitals allows for new information/knowledge to be spread throughout the organization enabling adoption of eHealth innovations	neutral	Nou, die methode is onze methode hoe wij op dit moment denken dat we voorkomen dat dingen niet landen, niet aanslaan, dat we toch iets hebben gemaakt dan wat er bedoeld was. Dus die korte cycli manier van werken is op dit moment het antwoord op het absorptievermogen en de snelheid en de betrokkenheid te vergroten.	Cycli as a communication medium seems to be effective to increase absorptive capacity and engagement
P6	Absorptive capacity	Communication structures	Communication structures within the hospitals allows for new information/knowledge to be spread throughout the organization enabling adoption of eHealth innovations	neutral	Wat ik denk wat wel een lastig aspect is.. en dat is sowieso als je het hebt over algemene implementatie zaken, is dat in het ziekenhuis de patiënt door een keten gaat. Dus die komt op de poli, die komt bij de preoperatieve screening, die komt bij de verpleegkundige, die komt vervolgens op de afdeling. Dus al die verschillende stappen moet je meenemen in je implementatie plan om het te doen slage…	The enitre process should be taken into account	Overall process
P6	Absorptive capacity	Communication structures	Communication structures within the hospitals allows for new information/knowledge to be spread throughout the organization enabling adoption of eHealth innovations	neutral	En als het over de unit gaat dan moet het natuurlijk naar de unit en als het ziekenhuis breed is dan moet de project leider, want elk project moet een project leider hebben, moet dat dan gaan organiseren dat het dan in de lijn komt. Als je iets ziekenhuis breed wilt moet je zorgen dat het overal in de lijn komt.	All layers should be involved, entire process should be taken into account	Overall process
P6	Absorptive capacity	Communication structures	Communication structures within the hospitals allows for new information/knowledge to be spread throughout the organization enabling adoption of eHealth innovations	neutral	Als je ergens een briefje ophangt met denk eraan dat je je schoen uit moet doen, dan doet niemand het. Maar als je dat ’s Ochtens als iedereen binnen komt bij de deur zegt, van je moet je schoenen uitdoen dan zal iedereen het doen. Dus de manier van communiceren bepaald heel erg veel denk ik op of het uiteindelijk wordt opgepakt of niet.	Face 2 Face is more effective	Effectiveness depends on type of communication medium
P6	Absorptive capacity	Communication structures	Communication structures within the hospitals allows for new information/knowledge to be spread throughout the organization enabling adoption of eHealth innovations	neutral	Ja, nou we hebben dag starten en dag evaluaties. Dus daar worden wel wat dingen in besproken. Er worden ook wel dingen opgehangen op een prikbord.	Day starts and post its	Communication medium
P7	Absorptive capacity	Communication structures	Communication structures within the hospitals allows for new information/knowledge to be spread throughout the organization enabling adoption of eHealth innovations	neutral	Dus in plaats van dat verpleegkundigen rond blijven lopen met pen en papier om die pijnscores uit te vragen en in te vullen. Ja, begint het ermee dat je de verpleegkundig laat weten dat er een PijnApp is en dat die dan de patiënten stimuleren om het te gaan gebruiken.
P8	Absorptive capacity	Communication structures	Communication structures within the hospitals allows for new information/knowledge to be spread throughout the organization enabling adoption of eHealth innovations	neutral	Nou ja, Bram heeft was klinische lessen erover gegeven op de afdeling en in de dag start hebben we het iedere dag wel benoemd van let even op dat patiënten de pijnapp installeren.
P8	Absorptive capacity	Communication structures	Communication structures within the hospitals allows for new information/knowledge to be spread throughout the organization enabling adoption of eHealth innovations	neutral	Nou, in ieder geval goeie informatie te geven en goed duidelijk maken wat het kan opleveren.
P8	Absorptive capacity	Communication structures	Communication structures within the hospitals allows for new information/knowledge to be spread throughout the organization enabling adoption of eHealth innovations	neutral	Nou ik ben een hele erge voorstander van gewoon menselijk contact. Dus dan gewoon dat iemand dat gewoon tijdens een overleg komt vertellen.
P8	Absorptive capacity	Communication structures	Communication structures within the hospitals allows for new information/knowledge to be spread throughout the organization enabling adoption of eHealth innovations	neutral	Nee, want weet je, mensen zijn heel erg mail moe en dat merkte ik al met nieuwsbrieven en dat soort dingen die worden soms gewoon niet gelezen. Dus ik denk dat je daarmee maar de helft mee bereikt als je ze al bereikt. Dus ik ben heel erg een voorstander van even langskomen en menselijk contact ja.
P9	Absorptive capacity	Communication structures	Communication structures within the hospitals allows for new information/knowledge to be spread throughout the organization enabling adoption of eHealth innovations	neutral	Kijk, wat je natuurlijk probeert is niet om top down dingen aan te sturen. Dus juist ook mensen te stimuleren om zichzelf te ontwikkelen en mee te mogen laten denken, dat is veel mooier dan wanneer je top down aanstuurt.
P1	Absorptive capacity	Communication structures	Communication structures within the hospitals allows for new information/knowledge to be spread throughout the organization enabling adoption of eHealth innovations	negative	Je kunt over intranet dingen proberen te verspreiden, maar communicatie is vrij conservatief als het gaat om innovatie. Ook daar zijn weinig middelen. Je wil een poster maken of iets kunnen bouwen, je moet het allemaal zelf doen. Je kunt niet tegen iemand bij communicatie zeggen of ze een mooie flyer kunnen maken en een pdf versturen over onze PijnApp.	Communication structures are insufficient for actual innovation adoption.
P3	Absorptive capacity	Communication structures	Communication structures within the hospitals allows for new information/knowledge to be spread throughout the organization enabling adoption of eHealth innovations	negative	Nee, dat komt ook vooral omdat grotendeels de implementatie vooral decentraal plaats vindt. We hebben natuurlijk wel een communicatie afdeling maar die pakt meestal de grotere projecten op, dat zijn niet de projecten zoals deze PijnApp, dat is anders dan wat ze naar buiten communiceren als ze denken dat ze er een goeie PR mee kunnen scoren.	The communication department rather focuses on PR than spreading knowledge throughout hospital.
P4	Absorptive capacity	Communication structures	Communication structures within the hospitals allows for new information/knowledge to be spread throughout the organization enabling adoption of eHealth innovations	negative	En communicatie.. ik zie niet echt zo waar dat nou de boel heel erg kan veranderen.	Communication is not the key for adoption
P6	Absorptive capacity	Communication structures	Communication structures within the hospitals allows for new information/knowledge to be spread throughout the organization enabling adoption of eHealth innovations	negative	Ja nou, we hebben natuurlijk intranet. Daar staat een soort van alles op. Ik vind wel dat het altijd heel lastig is, dat merk ik zelf ook als het lid van het VSC. Je kan het hele intranet vol zetten, maar als niemand het leest, dan leest toch niemand het. Dan organiseer je bijeenkomsten en dan heb je een lage opkomst. Want mensen moeten er dan speciaal naar toe gaan en dan doen ze dat niet.
P6	Absorptive capacity	Communication structures	Communication structures within the hospitals allows for new information/knowledge to be spread throughout the organization enabling adoption of eHealth innovations	negative	Je treft nooit iedereen. Je kan eigenlijk nooit iedereen in dezelfde ruimte op het zelfde moment hebben, want we zijn een 24 uurs bedrijf. Er zijn altijd mensen vrij, er werken altijd mensen in de nachtdiensten, er werken altijd mensen in de avonddienst. Dus dat vind ik wel een complicerende factor. Hoe bereik je iedereen op de juiste manier, met de juiste informatie op het juiste moment?
P6	Absorptive capacity	Communication structures	Communication structures within the hospitals allows for new information/knowledge to be spread throughout the organization enabling adoption of eHealth innovations	negative	Ja nou, we werken met een nieuwsbrief 1x per week. Nou die wordt soms wel gelezen en soms niet.
P7	Absorptive capacity	Communication structures	Communication structures within the hospitals allows for new information/knowledge to be spread throughout the organization enabling adoption of eHealth innovations	negative	Ja, ik weet niet precies waarom het niet succesvol zou zijn. Ik hoor wel eens dat het weinig gebruikt wordt, dat kan er ook mee te maken hebben dat de verpleegkundigen op de afdeling anesthesiologie niet van de PijnApp af weten.
P8	Absorptive capacity	Communication structures	Communication structures within the hospitals allows for new information/knowledge to be spread throughout the organization enabling adoption of eHealth innovations	negative	Ja het steeds iedere keer opnoemen, zodat het er wel in bleef en niet dat het verzandde. Dus ze zijn ook echt wel een hele tijd ermee bezig geweest om die folders aan de patiënten te geven en het weer uit te leggen. Maar dan zijn er toch een hoop patiënten die zeggen van voor mij hoeft dat niet hoor.
P9	Absorptive capacity	Communication structures	Communication structures within the hospitals allows for new information/knowledge to be spread throughout the organization enabling adoption of eHealth innovations	negative	Ja, dat het niet in de hele keten wordt meegenomen.
P1	CORONA				Die mensen zijn ons op innovatief gebied voor uit. Dus wat je zag gebeuren bij de corona crisis. Het OLVG zag weer een toepassing in eHealth technologie om die patiënten weg te houden van het ziekenhuis, omdat ze een besmettingsrisico waren voor andere patiënten die COVID-positief waren.
P1	CORONA				En vooral niet vergeten, dat de connectiviteit van de OLVG corona app succesvol is met dank aan de PijnApp, want die heeft 5 jaar geleden connectiviteit al gemaakt.
P1	CORONA				Kijk ik denk dat 1 van de vragen die je moet stellen, is waarom is de OLVG corona app zo een succes geworden? En als je er rustig over nadenkt dan denk ik dat je op de conclusie komt dat dat gelukt is omdat er natuurlijk in de allereerste plaats stond er druk op het systeem. Er was een enorme behoefte om iets te bouwen waar die patiënt van weg kan blijven van het ziekenhuis.
P1	CORONA				Je zal zien dat punt 1, er was een snelle centrale decentrale reactie, er waren middelen voor campagne. De organisatie was eigenlijk heel plat, want de corona app was niet door het hele ziekenhuis gegaan. Dat is via de longarts, LucyApp en RvB. Dus met drie partijen is het heel gauw opgezet. Het was klein en plat kon het bewegen. Dus alle vijf thema’s, waarbij veel apps en innovaties in het zieke…
P1	CORONA				Ik denk dat je heel goed kan realiseren dat op al die punten de corona app het heel makkelijk heeft gehad, omdat het momentum er ook was. Ik moet wel zeggen, dat het succes van de corona app ook zit in het voorbereidende werk dat in de al die jaren is gedaan door andere partijen. Bijvoorbeeld de connectiviteit van de patiënt en zijn informatie op zijn telefoon, zijn 06 naar de EPD. Dat was al kla…
P1	CORONA				Ja, de corona app leerde de mensen in het OLVG en de populatie patiënten om OLVG, dat je voor jezelf kunt zorgen met een telefoon. Je kunt net zoals je goed kunt zorgen voor jezelf, als het gaat om je bankzaken, plannen van je vakantie, kun je het allemaal regelen via je telefoon. Ook een heel groot deel van je gezondheid kun je regelen met je telefoon. Je hoeft niet meer naar het ziekenhuis te g…
P1	CORONA				Patiënten zijn voor die corona app dol enthousiast, iedereen gebruikt dat, omdat er letterlijk iemand over de schouder mee kijkt. Er zijn 20 computers daar, 20 paramedici die de mensen monitoren. Dus die mensen hebben het gevoel dat ze op afstand echt in de gaten worden gehouden. Dus het moet van twee kanten komen. De patiënt kan die app wel heel heftig gaan gebruiken, maar als er geen respons ko…
P2	CORONA				Ik ben geen grote fan van de Corona app. Ik ben waarschijnlijk wel eenzaam, want ik geloof dat iedereen staat te juichen. Ik vind dat nou geen app met grote meerwaarde. Ik vind het doodzonde van onze capaciteit als ik heel eerlijk mag zijn.
P2	CORONA				Er komt zo veel troep binnen via die app. Gewoon echt waarden waarbij je echt denkt van Ja wat moeten we ermee? Het is misschien wel allemaal hartstikke leuk en misschien kan je dat voor een grote meta-analyse er uiteindelijk iets mee doen, maar voor nu…
P2	CORONA				Maar het is dus waardevol voor de huisartsen en de huisartsenpost. Niet zo zeer voor verpleegkundigen of de artsen bij ons. Dus het is hartstikke nobel dat het ziekenhuis dit doet, maar ik weet het niet. Waarom is die app dan een succes? Ik vind het niet eens zo’n groot succes.
P2	CORONA				Ja, het is een hele goeie app die iedereen extern kan gebruiken. De PijnApp kan je alleen gebruiken als je bij ons geopereerd wordt en onze bedden ligt. Dus die groep is veel kleiner. Iedereen binnen Amsterdam met een bepaalde postcode kan die corona app gebruiken. Dus ja, dat je meer mensen kunt bereiken dat zit alleen al daarin
P4	CORONA				Nee, leiderschap dat is gewoon iets wat de innovator zeg maar zelf ook in zich in heeft. Als je de corona app bijvoorbeeld ziet he. Dat lost een probleem op, daar was vraag naar. Er zijn een aantal mensen in ons ziekenhuis op ingesprongen, die hebben leiderschap getoond en ballen. Zij hebben een hele organisatie opgetuigd vanuit niets en zijn daar ingesprongen. Dus dat is een teken dat het allema…
P6	CORONA				Ja, maar de corona app is wel in de tijden van crisis. Dus dat is totaal iets anders…Dus als je het hebt over de noodzaak.. Daar was dus een hele hoge noodzaak. Dat ding wordt zowat door heel Nederland gebruikt. Dus de toegevoegde waarde is dus blijkbaar evident voor iedereen.
P7	CORONA				Nou die corona app die voorziet in een behoefte. Er zijn een heleboel mensen, en dat wat een maand geleden erger dan wat het nu is he, want nu is er erg veel aandacht geweest over corona, dus iedereen weet nu wel wat corona is en hoe je dat zelf kunt inschatten of je dat hebt, welke risico’s je op loopt of je gezinsleden. Bovendien worden we geholpen door een lock down en dergelijke en je wordt e…
P7	CORONA				Maar 4 of 5 weken geleden toen we ermee begonnen, toen was er in NL een heleboel onduidelijkheden over corona en mensen waren daar heel erg bang voor.
P7	CORONA				Nou en er waren toen mensen in Amsterdam met verkoudheidsverschijnselen met hoesten en kortademigheid die metingen door konden geven en van een deskundig medisch team een mening terug kregen, van dat ze zich geen zorgen hoeven te maken of houdt het in de gaten of volgens mij heb je corona je moet naar het ziekenhuis komen voor een diagnose en van ja, je moet wel hoesten, maar je hebt geen koorts …
P7	CORONA				Die geruststelling en de informatie en ook denk ik het antwoord kunnen krijgen, dat je dus niet een afspraak hoeft te maken met de huisarts en dan in een wachtkamer moet zitten waar ook de andere mensen zitten die wellicht besmet kunnen worden. Het voorzag helemaal in een behoefte en dat is eigenlijk allemaal vanzelf gegaan. We hebben geen reclame gemaakt om het een landelijk systeem te maken, da…
P7	CORONA				Dus dat is denk ik het geheim. Het voorzag een behoefte. Het voorziet nog steeds voor een behoefte.
P7	CORONA				Ja, je hebt er zelf voordeel van. Het voordeel wordt gezien.
P7	CORONA				Ik denk wel dat wat onze app onderscheid met andere apps die zich bezighouden met corona, is dat wij een app hebben met een medisch team daarachter. Je hebt dan dus een heel laagdrempelig ingang naar het ziekenhuis toe. Maar het belangrijkste is dat mensen er een voordeel aan hebben om het te gebruiken en dan hoef je er verder helemaal niks meer aan te doen, dan gaat het vanzelf.
P7	CORONA				Nee, er zijn nog 2 of 3 apps die zich richten op corona hier in Nederland, maar er zit geen medisch team achter, dus dan voer je metingen in de app en krijg je een antwoord met je hebt wel of geen corona, je hebt lichte of zware klachten, je moet naar de huisarts. Maar bij de OLVG corona app dan kom je in aanraking met een medisch team.
P8	CORONA				Ja, we hebben hem en het is werkzaam op de afdeling. Hijs is aanwezig en er is een noodzaak dat we die gebruiken.
P8	CORONA				Ja, dat heeft misschien ook wel te maken met crisis. Dat er in deze crisis tijd in eens een hele boel gebeurd en een hele boel kan en een hele boel wel gedaan wordt. En plus je hoort ook gewoon hele goeie berichten dat er adequaat gereageerd wordt op wat er ingevuld wordt in de corona app. Ik bedoel als je maar even een te hoge temperatuur hebt dan wordt je al opgebeld van oh god je zou maar even…
P8	CORONA				En dat ik zeg die crisis. Kijk ik bedoel, corona geeft ook een soort van angst dus het geeft misschien een schijn veiligheid om die app te gebruiken.
P8	CORONA				Nee ik bedoel voor jezelf. Ik weet zelf wel hoe ik me voel, maar ik vul hem elke dag in, terwijl ik ook wel weet als ik geen koorts heb en niet hoest en niet nies en ik voor de rest geen klachten heb, ze me toch niet gaan bellen en dat ik toch niet getest hoef te worden, maar ik vul hem toch in.
P8	CORONA				En dat je weet dat er op je gelet wordt op die manier.
P9	CORONA				Dus je kunt van alles doen, om een voorbeeld te noemen de digitale auto anamnese was voor de corona, ging dat allemaal mondjes maat, en door de corona hebben we daar echt hele stappen kunnen zetten. Dus je merkt ook wel dat door de business waar we nu middenin zitten, dat we veel meer naar digitalisatie aan het kijken zijn, naar portefolio keuzes om straks natuurlijk efficiëntie slagen te kunnen …
P9	CORONA				Ja, omdat een corona app natuurlijk zo’n landelijk fenomeen is en daar staat de hele wereld natuurlijk van op zn kop en dat tast natuurlijk vele mensen aan, daar heeft iedereen eigenlijk last van in heel nederland en in de hele wereld bij wijze van spreken. Door de tijd en de situatie waarin we zitten, raken mensen natuurlijk wel enthousiast, want het gaat om hun gezondheid, het gaat om de gezond…
P9	CORONA				Ja, en gezondheid is natuurlijk het belangrijkste he. Daar hebben mensen wel wat voor over zeg maar. Hoe fijn is het in een situatie waar we nu in zitten dat alles spannend is, angstig ik bedoel mensen zijn ook angstig dat je een app hebt waar je middels 5 vragen kunt aangeven van, zou ik wel of niet corona hebben en je wordt ook nog is een keer gebeld daarna door iemand. Hoe mooi is dat?
P10	CORONA				Nee, dat is 1 groot succes verhaal natuurlijk he. Nee, kijk het lastige is dat het niet te vergelijken is. Kijk, bij de corona app zijn we wel echt uitgegaan van een probleem. Het probleem was daar van die patiënten stroom die we zagen aankomen, het helpen van mensen.
P10	CORONA				Ja, dat was dan een crisis maatregel en dan heb je alles mee, dan wordt alles vloeibaar. Ik bedoel, iedereen voelde de noodzaak, iedereen werkte mee en dat was van hoog tot laag en dan helpt het natuurlijk dat je met alle besluitvormen aan tafels zit. Het is natuurlijk oneindig veel makkelijker als je met de hoogste baas die zowel ook over het beleid als het geld gaat en alle mensen en hoofden va…
P10	CORONA				Ja absoluut, want je ziet eerst was de adaptatie heel makkelijk en je ziet nu het rustiger wordt, minder corona en dan gaan de criticaster naar boven komen en die zeggen ja maar is hij wel zo goed en is het wel zo handig? Terwijl ja, toen de urgentie gevoeld werd, vond iedereen het fantastisch, zelfs de minister zei het. Dus daar heb je gelijk, in een crisis is het in die zin wel makkelijk.
P11	CORONA				Ik denk dat het uiteindelijk ook te maken heeft met dat het een crisis situatie is en dat daardoor heel veel kon en dat we toen dachten dit kunnen we snel overnemen en de pijnapp was denk ik voor dit middel niet zo zeer het redmiddel om het voor mekaar te krijgen, dus dat is ook wel belangrijk in dit geval.
P11	CORONA				Ja, als dat betekent dat het passend is bij het zorgproces.. schijnbaar was er tijdens COVID een vraag om snel patiënten te kunnen creëren en om te kijken of patiënten corona hadden, dit was blijkbaar een middel waarmee we dat snel weg konden zetten en dat pastte dus ook bij wat we wilden.
